# Supplementary material for: Dietary Fat Content Influences PanIN Progression and Pancreatic Cancer Development in Mice
Source: Cancer Res Commun. 2026 May 5;6(5):1036–47. doi: 10.1158/2767-9764.CRC-25-0777 (PMC13139957; doi:10.1158/2767-9764.CRC-25-0777)
Supplement: Supplementary Table S2 — shows the RPPA raw data files. [file crc-25-0777_supplementary_table_s2_suppst2.xlsx]

## Sheet: WT mice_RPPA
Supplementary Table S2. RPPA raw protein expression data from whole pancreatic tissue of SD-, LFD-, KD- and HFD-fed WT mice.
		Antibody Name	14-3-3-beta	14-3-3-zeta	4E-BP1	4E-BP1_pS65	4E-BP1_pT37_T46	53BP1	A-Raf	A-Raf_pS299	ACC1	ACC_pS79	AceCS1	ACLY_pS455	ACSL1	ACVRL1	Akt	Akt1	Akt1_pS473	Akt2	Akt2_pS474	Akt_pS473	Akt_pT308	ALKBH5	Ambra1_pS52	AMPK-a2_pS345	AMPKa	AMPKa_pT172	AR	ARID1A	ASNS	Atg3	Atg4B	Atg5	Atg7	ATM	ATM_pS1981	ATP5H	ATR	ATRX	ATR_pS428	Aurora-A	Aurora-ABC_pT288_pT232_pT198	Aurora-B	Axl	b-Actin	b-Catenin	b-Catenin_pT41_S45	B-Raf
		Antibody Origin	R	R	R	R	R	R	R	R	R	R	R	R	R	R	R	R	R	R	R	R	R	R	R	R	R	R	R	R	R	R	R	R	R	R	R	R	R	R	R	R	R	R	R	R	R	R	R
		Gene Name	YWHAB	YWHAZ	EIF4EBP1	EIF4EBP1	EIF4EBP1	TP53BP1	ARAF	ARAF	ACACA-B	ACACA-B	ACSS2	ACLY	ACSL1	ACVRL1	AKT1/2/3	AKT1	AKT1	AKT2	AKT2	AKT1/2/3	AKT1/2/3	ALKBH5	AMBRA1	PRKAA2	PRKAA1-2	PRKAA1-2	AR	ARID1A	ASNS	ATG3	ATG4B	ATG5	ATG7	ATM	ATM	ATP5PD	ATR	ATRX	ATR	AURKA	AURKA-C	AURKB	AXL	ACTB	CTNNB1	CTNNB1	BRAF
		Validation Status	V	V	V	V	V	V	V	C	C	V	V	V	V	C	V	V	V	V	C	V	V	V	C	V	C	C	V	C	V	V	C	C	V	V	V	V	V	C	C	C	C	V	V	C	V	V	C
		Slide Id	GBL1141063	GBL1141180	GBL1140774	GBL1140775	GBL1140776	GBL1140853	GBL1140898	GBL1141134	GBL1140778	GBL1140777	GBL1141059	GBL1141056	GBL1141055	GBL1141109	GBL1141279	GBL1141007	GBL1141005	GBL1140979	GBL1141006	GBL1141267	GBL1140884	GBL1141168	GBL1141186	GBL1140787	GBL1140779	GBL1140780	GBL1141025	GBL1140931	GBL1140934	GBL1140946	GBL1140973	GBL1140974	GBL1140947	GBL1140921	GBL1141106	GBL1141110	GBL1141112	GBL1140938	GBL1140978	GBL1141042	GBL1141043	GBL1141136	GBL1140907	GBL1141108	GBL1141255	GBL1140891	GBL1141012
		Antibody Name in Heatmap	14-3-3-beta-R-V	14-3-3-zeta-R-V	4E-BP1-R-V	4E-BP1_pS65-R-V	4E-BP1_pT37_T46-R-V	53BP1-R-V	A-Raf-R-V	A-Raf_pS299-R-C	ACC1-R-C	ACC_pS79-R-V	AceCS1-R-V	ACLY_pS455-R-V	ACSL1-R-V	ACVRL1-R-C	Akt-R-V	Akt1-R-V	Akt1_pS473-R-V	Akt2-R-V	Akt2_pS474-R-C	Akt_pS473-R-V	Akt_pT308-R-V	ALKBH5-R-V	Ambra1_pS52-R-C	AMPK-a2_pS345-R-V	AMPKa-R-C	AMPKa_pT172-R-C	AR-R-V	ARID1A-R-C	ASNS-R-V	Atg3-R-V	Atg4B-R-C	Atg5-R-C	Atg7-R-V	ATM-R-V	ATM_pS1981-R-V	ATP5H-R-V	ATR-R-V	ATRX-R-C	ATR_pS428-R-C	Aurora-A-R-C	Aurora-ABC_pT288_pT232_pT198-R-C	Aurora-B-R-V	Axl-R-V	b-Actin-R-C	b-Catenin-R-V	b-Catenin_pT41_S45-R-V	B-Raf-R-C
		Antigen Id	AGID00100	AGID00101	AGID00001	AGID00002	AGID00003	AGID00120	AGID00194	AGID02191	AGID00005	AGID00004	AGID00408	AGID02114	AGID00404	AGID02144	AGID00146	AGID00348	AGID00346	AGID00316	AGID00347	AGID00028	AGID00170	AGID02215	AGID00287	AGID00236	AGID00006	AGID00007	AGID00371	AGID00260	AGID00264	AGID00276	AGID00309	AGID00310	AGID00277	AGID00242	AGID02142	AGID02145	AGID02150	AGID00268	AGID00315	AGID00391	AGID00392	AGID02195	AGID00215	AGID02143	AGID00011	AGID00179	AGID00355
		Slide no.	1	2	3	4	5	6	7	8	9	10	11	12	13	14	15	16	17	18	19	20	21	22	23	24	25	26	27	28	29	30	31	32	33	34	35	36	37	38	39	40	41	42	43	44	45	46	47
Order	Sample description	Sample Type	14-3-3-beta-R-V	14-3-3-zeta-R-V	4E-BP1-R-V	4E-BP1_pS65-R-V	4E-BP1_pT37_T46-R-V	53BP1-R-V	A-Raf-R-V	A-Raf_pS299-R-C	ACC1-R-C	ACC_pS79-R-V	AceCS1-R-V	ACLY_pS455-R-V	ACSL1-R-V	ACVRL1-R-C	Akt-R-V	Akt1-R-V	Akt1_pS473-R-V	Akt2-R-V	Akt2_pS474-R-C	Akt_pS473-R-V	Akt_pT308-R-V	ALKBH5-R-V	Ambra1_pS52-R-C	AMPK-a2_pS345-R-V	AMPKa-R-C	AMPKa_pT172-R-C	AR-R-V	ARID1A-R-C	ASNS-R-V	Atg3-R-V	Atg4B-R-C	Atg5-R-C	Atg7-R-V	ATM-R-V	ATM_pS1981-R-V	ATP5H-R-V	ATR-R-V	ATRX-R-C	ATR_pS428-R-C	Aurora-A-R-C	Aurora-ABC_pT288_pT232_pT198-R-C	Aurora-B-R-V	Axl-R-V	b-Actin-R-C	b-Catenin-R-V	b-Catenin_pT41_S45-R-V	B-Raf-R-C
451	WT-C_1	mouse tissue	1.26847	0.50259	1.97444	0.86102	2.12901	0.28782	1.14452	1.00017	0.63553	1.04294	0.41388	0.69386	6.29868	0.87661	0.62764	0.63738	1.09163	1.02033	0.6808	0.71327	0.50722	0.53322	0.86651	1.13875	0.65917	0.64241	0.62114	0.88982	8.90984	0.7788	0.94382	0.22403	0.87175	0.23721	1.34024	0.82518	0.88248	0.49876	1.06911	0.85775	1.15876	0.6543	1.41629	0.45016	0.63119	1.79272	0.97742
452	WT-C_2	mouse tissue	1.36866	0.5118	2.58045	0.91332	2.26849	0.32268	1.2133	0.97509	0.59122	1.16986	0.44802	0.8383	7.13884	0.84633	0.72167	0.68506	1.17783	0.96896	0.87828	0.80781	0.51829	0.59324	0.87369	1.135	0.65619	0.6688	0.65921	0.9492	9.54133	0.87207	1.0023	0.22894	0.8965	0.27178	1.63118	0.74197	0.82096	0.47911	1.14396	1.0127	1.37379	0.6299	1.2744	0.46811	0.5187	1.41742	1.24873
453	WT-C_3	mouse tissue	1.24187	0.48041	2.78132	1.0947	2.72527	0.31047	1.53713	0.95525	0.66279	2.20805	0.44174	0.70568	6.38749	0.84406	0.61091	0.75425	1.12503	1.1646	0.84339	0.66162	0.55331	0.6132	0.77962	1.14336	0.69808	0.70418	0.6331	0.95987	10.0774	1.14145	0.94975	0.21916	1.00678	0.24805	2.54113	0.86953	0.83182	0.56641	1.30778	0.81021	1.08558	0.63131	1.2957	0.46736	0.70596	1.65269	1.3613
477	WT-L_1	mouse tissue	1.32953	0.5154	2.57555	0.98649	1.91889	0.35474	1.50605	0.86014	1.3376	0.6927	0.53733	0.74868	15.4921	0.80543	0.58181	0.70991	1.22665	0.9785	0.98348	0.71586	0.55805	0.58775	0.76658	1.17014	0.71465	0.53044	0.69515	0.88392	10.1879	1.04081	1.02763	0.24063	1.00639	0.26125	0.76554	0.79896	0.81934	0.55336	1.31416	1.18983	1.36212	0.58743	0.92166	0.49049	0.5028	1.28366	1.04081
499	WT-L_2	mouse tissue	1.3493	0.51238	2.06307	0.95849	1.75512	0.45545	1.34961	0.83672	5.25707	2.65638	1.35328	1.23486	42.195	0.81929	0.70627	0.87003	1.37967	1.236	1.94986	1.45021	0.82795	0.45863	0.78078	1.11855	0.80929	0.71732	0.72933	0.9225	9.09346	1.14454	1.12033	0.24404	1.04207	0.32295	0.79586	0.95539	0.76999	0.72543	1.20782	1.25117	1.4897	0.57802	1.05561	0.48981	0.41128	1.70861	1.02952
501	WT-K_1	mouse tissue	1.19406	0.54261	2.92243	0.99731	1.81185	0.33134	1.4581	0.97002	0.65706	2.09107	0.42333	0.74615	7.79798	0.84567	0.56667	0.67246	1.15763	0.96946	0.90955	0.73375	0.54745	0.66914	0.86891	1.12757	0.64588	0.61122	0.66441	0.9359	11.6095	1.05061	0.99839	0.22592	0.88918	0.24431	0.87357	0.79564	0.87704	0.41557	1.33275	1.14722	1.2847	0.64826	0.81496	0.48615	0.55159	1.26134	1.26749
523	WT-K_2	mouse tissue	1.2263	0.53216	1.98269	0.83814	2.94117	0.33819	1.16393	0.93042	0.48872	1.37502	0.40365	0.91947	13.1235	0.82855	0.68167	0.73459	1.53964	0.94868	1.9083	2.04321	0.78651	0.76715	0.91018	1.12082	0.60782	0.4856	0.69482	0.97784	15.0255	0.84582	0.98344	0.19091	0.83617	0.24623	0.88387	0.82915	0.85341	0.45527	1.17214	1.08381	1.28678	0.638	0.73794	0.46664	0.58913	1.08912	1.29866
524	WT-K_3	mouse tissue	1.0979	0.55789	1.90414	0.8825	1.92352	0.37611	1.3269	0.91624	0.9479	1.68826	0.46015	0.76619	45.1211	0.84963	0.71201	0.72186	1.20473	1.13466	1.21135	0.98507	0.60131	0.7558	0.90636	1.10948	0.67371	0.66688	0.66997	0.94182	10.6366	1.02372	1.0049	0.22032	1.12694	0.26655	1.25519	1.04067	0.8571	0.68243	1.14062	1.01239	1.23762	0.60886	0.71102	0.53973	0.5366	1.07122	1.20395
549	WT-H_1	mouse tissue	1.21442	0.43229	6.68371	1.022	4.31871	0.15694	0.89072	1.17751	0.66553	0.27281	0.22947	0.70024	3.35323	0.98099	0.33257	0.40088	1.18465	0.60508	1.08386	0.7292	0.81629	0.1216	0.99003	1.15666	0.74103	0.2003	0.78928	0.57072	4.71249	1.58523	1.29759	0.09164	0.27539	0.12988	1.02272	0.99358	0.84764	0.19324	1.38862	1.27872	1.65369	0.77247	2.45872	0.48893	0.18033	3.61835	0.47441
571	WT-H_2	mouse tissue	1.29775	0.59415	2.18503	0.88701	1.90444	0.36941	1.04845	0.98151	0.8118	1.54538	0.46103	0.81918	14.5295	0.8501	0.69935	0.63848	1.23014	0.91027	1.18527	1.26918	0.62203	0.71849	0.83046	1.11998	0.62094	0.52979	0.63616	0.91589	14.5053	0.94028	1.0289	0.24698	1.04609	0.18134	2.29359	0.79953	0.86655	0.73702	1.15119	1.09323	1.20735	0.59682	0.85815	0.53812	0.51146	1.21415	1.07253
572	WT-H_3	mouse tissue	1.15608	0.55227	2.20574	0.90878	1.62899	0.31014	1.19344	1.0601	0.64332	1.3479	0.40582	0.75322	8.14983	0.89369	0.66683	0.60495	1.08654	0.93694	0.81076	0.77995	0.51407	0.62779	0.8723	1.10116	0.62316	0.58019	0.63119	0.91563	12.4135	0.85175	0.9453	0.23053	0.76103	0.23928	0.97556	0.85447	0.89625	0.4782	1.18791	1.07442	1.18929	0.67268	1.00462	0.50127	0.58801	1.34421	1.01265
[truncated: 377 more columns]

## Sheet: Kras mice_RPPA
Supplementary Table S2. RPPA raw protein expression data from whole pancreatic tissue of SD-, LFD-, KD- and HFD-fed AcinarKrasG12V mice.
		Antibody Name	14-3-3-beta	14-3-3-zeta	4E-BP1	4E-BP1_pS65	4E-BP1_pT37_T46	53BP1	A-Raf	A-Raf_pS299	ACC1	ACC_pS79	AceCS1	ACLY_pS455	ACSL1	ACVRL1	Akt	Akt1	Akt1_pS473	Akt2	Akt2_pS474	Akt_pS473	Akt_pT308	ALKBH5	Ambra1_pS52	AMPK-a2_pS345	AMPKa	AMPKa_pT172	AR	ARID1A	ASNS	Atg3	Atg4B	Atg5	Atg7	ATM	ATM_pS1981	ATP5H	ATR	ATRX	ATR_pS428	Aurora-A	Aurora-ABC_pT288_pT232_pT198	Aurora-B	Axl	b-Actin	b-Catenin	b-Catenin_pT41_S45	B-Raf
		Antibody Origin	R	R	R	R	R	R	R	R	R	R	R	R	R	R	R	R	R	R	R	R	R	R	R	R	R	R	R	R	R	R	R	R	R	R	R	R	R	R	R	R	R	R	R	R	R	R	R
		Gene Name	YWHAB	YWHAZ	EIF4EBP1	EIF4EBP1	EIF4EBP1	TP53BP1	ARAF	ARAF	ACACA-B	ACACA-B	ACSS2	ACLY	ACSL1	ACVRL1	AKT1/2/3	AKT1	AKT1	AKT2	AKT2	AKT1/2/3	AKT1/2/3	ALKBH5	AMBRA1	PRKAA2	PRKAA1-2	PRKAA1-2	AR	ARID1A	ASNS	ATG3	ATG4B	ATG5	ATG7	ATM	ATM	ATP5PD	ATR	ATRX	ATR	AURKA	AURKA-C	AURKB	AXL	ACTB	CTNNB1	CTNNB1	BRAF
		Validation Status	V	V	V	V	V	V	V	C	C	V	V	V	V	C	V	V	V	V	C	V	V	V	C	V	C	C	V	C	V	V	C	C	V	V	V	V	V	C	C	C	C	V	V	C	V	V	C
		Slide Id	GBL1141063	GBL1141180	GBL1140774	GBL1140775	GBL1140776	GBL1140853	GBL1140898	GBL1141134	GBL1140778	GBL1140777	GBL1141059	GBL1141056	GBL1141055	GBL1141109	GBL1141279	GBL1141007	GBL1141005	GBL1140979	GBL1141006	GBL1141267	GBL1140884	GBL1141168	GBL1141186	GBL1140787	GBL1140779	GBL1140780	GBL1141025	GBL1140931	GBL1140934	GBL1140946	GBL1140973	GBL1140974	GBL1140947	GBL1140921	GBL1141106	GBL1141110	GBL1141112	GBL1140938	GBL1140978	GBL1141042	GBL1141043	GBL1141136	GBL1140907	GBL1141108	GBL1141255	GBL1140891	GBL1141012
		Antibody Name in Heatmap	14-3-3-beta-R-V	14-3-3-zeta-R-V	4E-BP1-R-V	4E-BP1_pS65-R-V	4E-BP1_pT37_T46-R-V	53BP1-R-V	A-Raf-R-V	A-Raf_pS299-R-C	ACC1-R-C	ACC_pS79-R-V	AceCS1-R-V	ACLY_pS455-R-V	ACSL1-R-V	ACVRL1-R-C	Akt-R-V	Akt1-R-V	Akt1_pS473-R-V	Akt2-R-V	Akt2_pS474-R-C	Akt_pS473-R-V	Akt_pT308-R-V	ALKBH5-R-V	Ambra1_pS52-R-C	AMPK-a2_pS345-R-V	AMPKa-R-C	AMPKa_pT172-R-C	AR-R-V	ARID1A-R-C	ASNS-R-V	Atg3-R-V	Atg4B-R-C	Atg5-R-C	Atg7-R-V	ATM-R-V	ATM_pS1981-R-V	ATP5H-R-V	ATR-R-V	ATRX-R-C	ATR_pS428-R-C	Aurora-A-R-C	Aurora-ABC_pT288_pT232_pT198-R-C	Aurora-B-R-V	Axl-R-V	b-Actin-R-C	b-Catenin-R-V	b-Catenin_pT41_S45-R-V	B-Raf-R-C
		Antigen Id	AGID00100	AGID00101	AGID00001	AGID00002	AGID00003	AGID00120	AGID00194	AGID02191	AGID00005	AGID00004	AGID00408	AGID02114	AGID00404	AGID02144	AGID00146	AGID00348	AGID00346	AGID00316	AGID00347	AGID00028	AGID00170	AGID02215	AGID00287	AGID00236	AGID00006	AGID00007	AGID00371	AGID00260	AGID00264	AGID00276	AGID00309	AGID00310	AGID00277	AGID00242	AGID02142	AGID02145	AGID02150	AGID00268	AGID00315	AGID00391	AGID00392	AGID02195	AGID00215	AGID02143	AGID00011	AGID00179	AGID00355
		Slide no.	1	2	3	4	5	6	7	8	9	10	11	12	13	14	15	16	17	18	19	20	21	22	23	24	25	26	27	28	29	30	31	32	33	34	35	36	37	38	39	40	41	42	43	44	45	46	47
Order	Sample description	Sample Type	14-3-3-beta-R-V	14-3-3-zeta-R-V	4E-BP1-R-V	4E-BP1_pS65-R-V	4E-BP1_pT37_T46-R-V	53BP1-R-V	A-Raf-R-V	A-Raf_pS299-R-C	ACC1-R-C	ACC_pS79-R-V	AceCS1-R-V	ACLY_pS455-R-V	ACSL1-R-V	ACVRL1-R-C	Akt-R-V	Akt1-R-V	Akt1_pS473-R-V	Akt2-R-V	Akt2_pS474-R-C	Akt_pS473-R-V	Akt_pT308-R-V	ALKBH5-R-V	Ambra1_pS52-R-C	AMPK-a2_pS345-R-V	AMPKa-R-C	AMPKa_pT172-R-C	AR-R-V	ARID1A-R-C	ASNS-R-V	Atg3-R-V	Atg4B-R-C	Atg5-R-C	Atg7-R-V	ATM-R-V	ATM_pS1981-R-V	ATP5H-R-V	ATR-R-V	ATRX-R-C	ATR_pS428-R-C	Aurora-A-R-C	Aurora-ABC_pT288_pT232_pT198-R-C	Aurora-B-R-V	Axl-R-V	b-Actin-R-C	b-Catenin-R-V	b-Catenin_pT41_S45-R-V	B-Raf-R-C
475	PK-C_1	mouse tissue	1.26552	0.62734	1.29495	0.88818	1.84041	0.58391	1.24484	0.81239	3.05658	1.87903	1.23461	1.09624	57.6361	0.96854	0.68817	0.74149	1.21291	0.97259	1.33631	1.27858	0.75963	0.46584	0.79099	1.09876	0.80743	0.55497	0.66422	0.94748	3.05694	1.18649	0.9854	0.24346	1.22228	0.31892	0.84112	1.25029	0.87813	1.01014	1.04412	1.00962	1.17503	0.58029	0.78446	0.72889	0.43248	1.30926	0.83306
476	PK-C_2	mouse tissue	0.93821	0.65982	1.34799	0.92701	2.03633	0.61208	1.23184	0.83446	1.63315	1.44175	0.73863	0.83305	16.8996	0.9838	0.83571	0.70201	1.05772	1.07554	0.96283	1.24024	0.75712	0.66289	0.84828	1.09995	0.79656	0.7327	0.59806	1.0406	3.30434	1.0464	0.87474	0.26365	1.08849	0.32359	0.81952	1.5758	0.86572	1.41845	0.99515	1.26874	0.85046	0.64408	0.65511	0.96681	0.48694	1.16777	1.01264
500	PK-L_1	mouse tissue	0.96803	0.75732	1.66142	1.14793	3.0804	0.5571	1.26632	0.80891	2.18643	1.60904	0.65324	0.87822	23.2286	1.04846	1.1434	0.85914	1.09246	0.96023	0.86088	1.11838	0.85666	0.68978	0.88804	1.10727	0.92095	1.15864	0.61702	1.04958	1.37155	1.19372	0.82802	0.31631	1.42233	0.32908	0.80051	0.95746	0.88119	2.52999	0.99749	0.73107	0.86311	0.7596	0.63493	1.3982	0.81425	1.00917	0.99118
525	PK-K_1	mouse tissue	0.8677	0.81377	1.42014	1.16281	2.15333	0.6867	1.40763	0.84133	1.35258	1.877	0.36124	0.76337	24.0469	1.01847	1.12394	1.0309	1.06405	1.12255	0.92027	1.01304	0.80443	0.77618	0.88587	1.09854	1.04362	1.85022	0.62429	1.05588	0.94377	1.0241	0.78143	0.32258	1.90192	0.32061	0.83291	1.11153	0.98345	2.86469	1.13919	2.12248	0.74288	0.79358	0.55944	1.55534	1.21037	0.91118	1.02217
547	PK-K_2	mouse tissue	1.0474	0.84041	1.13449	0.92373	1.5173	0.55662	1.18066	0.82596	0.81054	0.77776	0.41129	0.75929	8.14757	0.86179	1.27705	0.99435	0.99205	0.89014	0.7145	0.8699	0.77564	0.65012	1.04354	1.09597	0.95439	1.41648	0.663	0.83002	0.88549	1.46147	0.90397	0.36361	2.25758	0.31847	0.89004	0.98716	0.90116	2.30764	1.10789	0.75943	0.93223	0.59754	0.59292	1.63724	0.7955	1.06637	0.86625
548	PK-K_3	mouse tissue	0.97547	0.76387	1.22915	1.01109	2.77602	0.72568	1.27071	0.83917	1.25094	1.23217	0.59857	0.73335	63.2823	1.14242	1.15212	0.83791	1.06374	1.24941	1.43098	1.76561	1.01904	0.83156	0.89243	1.09693	0.86147	1.23673	0.72633	1.0573	0.83466	1.21678	0.8472	0.31037	1.33665	0.3351	0.80305	1.21889	0.81254	2.4675	1.05316	0.75357	0.85196	0.64644	0.65692	1.49938	0.63277	1.00315	0.91255
573	PK-H_1	mouse tissue	0.84967	0.9053	1.22564	1.1636	2.08012	0.53337	1.31451	0.87893	0.86245	1.16385	0.39131	0.70354	5.40247	1.06136	1.21528	1.02948	0.89404	1.07053	0.59371	0.91913	0.73734	0.65104	0.9687	1.11971	0.94959	1.20146	0.52766	0.839	0.98291	1.45289	0.78352	0.3488	2.16033	0.24515	0.82376	0.99219	1.0269	1.75752	1.08096	1.04698	0.71271	0.66238	0.56608	1.51893	0.85698	0.9042	0.75376
595	PK-H_2	mouse tissue	0.99016	0.70892	1.22853	1.14981	2.71285	0.40773	1.33198	0.70675	1.02167	0.99387	1.07917	0.703	14.2651	0.92939	1.1195	0.84272	1.05257	1.00266	0.89423	1.13117	0.92992	0.71948	0.69525	1.18856	1.1848	1.31948	0.63886	0.97189	2.86007	0.97876	0.91697	0.34261	1.21531	0.30946	0.60272	1.00519	0.87847	2.29166	1.0509	1.35832	0.86319	0.73455	0.63122	1.12312	1.76629	1.25273	1.02219
596	PK-H_3	mouse tissue	1.00541	0.75093	1.2611	1.04098	2.52282	0.6211	1.28048	0.82414	1.44954	1.47501	0.54554	0.69497	37.7669	0.94211	1.12937	0.8097	1.02761	1.12085	0.90378	1.0837	0.87418	0.77166	0.86744	1.09694	0.9425	1.45003	0.60717	0.89387	0.85031	1.2712	0.82642	0.3598	1.69656	0.33995	0.74181	1.34208	0.87062	2.31683	1.05655	0.75608	0.85908	0.60658	0.62585	1.63422	0.61781	1.17356	0.81193
597	PK-C_3	mouse tissue	1.10024	0.71796	1.32129	0.95921	1.39352	0.68117	1.67851	0.78087	4.92991	0.77135	1.13996	0.99907	45.236	0.91795	0.76447	0.84904	0.94141	1.24779	0.63411	0.5597	0.76593	0.75814	0.72486	1.11184	0.88023	0.85105	0.62407	1.13394	5.40023	1.27029	0.90584	0.32703	1.26368	0.42763	0.76788	0.99117	0.84857	2.61585	1.24488	1.53958	1.00394	0.69193	0.71327	1.32529	0.43387	1.16505	1.10195
[truncated: 377 more columns]
