# Supplementary material for: Dietary Fat Content Influences PanIN Progression and Pancreatic Cancer Development in Mice
Source: Cancer Res Commun. 2026 May 5;6(5):1036–47. doi: 10.1158/2767-9764.CRC-25-0777 (PMC13139957; doi:10.1158/2767-9764.CRC-25-0777)
Supplement: Supplementary Table S3 — shows the RPPA limma files. [file crc-25-0777_supplementary_table_s3_suppst3.xlsx]

## Sheet: LFD vs SD
Supplementary Table S3. Differential protein expression analysis (RPPA) between LFD- and SD-fed AcinarKrasG12V mice .
Protein	logFC	AveExpr	t	P.Value	adj.P.Val	B
puma	-1.3011	1.3357545888117557	-5.55897	6.634222984384481e-4	0.2434603961846111	-0.141912
akt	0.28289002428695564	1.0252241553478356	4.643128132027439	0.00195156	0.2434603961846111	-0.9875
stat5a	-1.07987	0.7959531621119396	-4.50322	0.00232564	0.2434603961846111	-1.13026
creb_p_s133	0.41425	0.463084	4.273550171469434	0.003121	0.2434603961846111	-1.37266
phgdh	-0.413859	1.3363714121414203	-4.2182	0.00335421	0.2434603961846111	-1.43257
ndufb4	-0.680493	1.2885506553336668	-4.17279	0.00355971	0.2434603961846111	-1.48216
glutaminase	0.33861648153357216	1.0395477432368139	4.080765653844395	0.00401939	0.2434603961846111	-1.58385
bad_p_s112	0.2804083229035955	0.9884836621163585	3.905065645313214	0.00508608	0.2695620054063606	-1.7824
lyn	0.6030478214351798	1.9814455974644583	3.746834450019895	0.00631152	0.2973425107456933	-1.96609
c_kit	-0.721946	0.9725004590046004	-3.53575	0.00846536	0.30993205449879857	-2.21807
p53	-0.294446	1.18549	-3.49199	0.00900367	0.30993205449879857	-2.27126
taz	0.1657979376963684	1.039451040888615	3.4567721512083005	0.00946356	0.30993205449879857	-2.31431
ido	-0.239161	0.7040529212165925	-3.45386	0.00950263	0.30993205449879857	-2.31787
s6_p_s235_s236	0.3712506314116931	1.0793103474758403	3.3703920645333416	0.010701	0.324087	-2.42073
cdc2_p_y15	-0.294932	1.452934920955452	-3.1289	0.0151657	0.3979117637159982	-2.72427
pi3k_p85	-0.543563	0.9188532781800554	-3.10639	0.015672553095545477	0.3979117637159982	-2.75299
x4e_bp1	0.19725761516959772	1.2069825001709245	3.070469663522854	0.016518647804824187	0.3979117637159982	-2.79894
gsk_3b	0.20039970342702418	1.230204641216137	3.05521	0.0168925	0.3979117637159982	-2.81851
dm_histone_h3	-0.367093	1.3670346956058494	-2.90602	0.021052716988897463	0.4698080001732907	-3.01131
histone_h3	-2.03938	2.2769257899711883	-2.84233	0.023143467998286475	0.49064152156367324	-3.09433
pkc_b_ii_p_s660	0.5097434767802602	1.3613980216435613	2.683835191301093	0.0293393	0.5861655348249325	-3.30246
plc_gamma1_p_s1248	0.4347758795974598	0.9375009538582806	2.6599112966241636	0.030414249448463476	0.5861655348249325	-3.33403
x4e_bp1_p_t37_t46	0.5728567029144154	1.66341	2.578150883114151	0.0344045	0.6287617599261429	-3.44215
ythdf2	0.28309935299605604	0.8134696870192084	2.5557264713624153	0.0355903	0.6287617599261429	-3.47185
asns	-1.02227	1.462346099668595	-2.49014	0.0393045	0.6467352491142956	-3.55881
hnrnpk	0.17159567776706497	0.9513838222194839	2.4625011090715483	0.0409863	0.6467352491142956	-3.59549
gata6	-0.376226	1.4693272305731946	-2.44032	0.042389116118968104	0.6467352491142956	-3.62493
pten	0.14640532174176335	1.1084946945413634	2.4114786763595055	0.0442858	0.6467352491142956	-3.6632
amp_ka_p_t172	0.3373718295082102	1.1018808066459258	2.3795033886623105	0.0464898	0.6467352491142956	-3.70564
e_ef2k	-0.18028	0.5726196868070252	-2.3675	0.0473457	0.6467352491142956	-3.72157
x4e_bp1_p_s65	0.15840284259994797	1.024827529566198	2.345744570063201	0.0489374	0.6467352491142956	-3.75042
gab2	0.3124648148365424	1.0735652333545689	2.3242702106058837	0.0505617	0.6467352491142956	-3.7789
fabp5	0.373251	1.2616326838290248	2.322087317200657	0.0507298	0.6467352491142956	-3.78179
xrcc1	0.19392171643164136	1.1009266253077463	2.2698015499145074	0.0549294	0.6467352491142956	-3.85106
egfr	0.27646771157754535	1.2308548614084809	2.2531730900465035	0.0563368	0.6467352491142956	-3.87307
bid	-0.089652	0.6579257145197278	-2.2378	0.057669831712163624	0.6467352491142956	-3.89339
irf_3	0.14154187069592394	1.0477408680097833	2.210092234968128	0.060153447855243077	0.6467352491142956	-3.93001
caspase_7_cleaved	1.7213606948719555	1.3906588855441215	2.198082615399503	0.061262702700184864	0.6467352491142956	-3.94586
uvrag	-0.125386	0.8836515532525965	-2.17385	0.0635633	0.6467352491142956	-3.97781
cd4	-0.0780174	0.2872046452188777	-2.16316	0.064605	0.6467352491142956	-3.99189
bax	0.2019047641307995	0.830357	2.1586088918275648	0.0650542	0.6467352491142956	-3.99789
sox7	0.13000785270491488	1.1494189277677667	2.1373151246862236	0.0671953	0.6467352491142956	-4.0259
u_histone_h2b	-0.31656	0.6700579927153688	-2.13088	0.0678562	0.6467352491142956	-4.03436
perk	-0.323977	1.19893	-2.11325	0.0696988	0.6467352491142956	-4.05751
pea_15	0.26332914674286934	1.0083437778822932	2.112210727740274	0.0698094	0.6467352491142956	-4.05888
gsk_3a_b_p_s21_s9	0.16182166661477387	0.50259	2.108871287978478	0.0701647	0.6467352491142956	-4.06326
igf1r_p_y1135_y1136	-0.131612	1.2043942508867491	-2.04946	0.0767907	0.6755952484269143	-4.14101
rbm15	0.1665686630140525	0.9061107851414646	2.0398751080432542	0.077916	0.6755952484269143	-4.15352
mitf	0.15052306939591176	0.9249123335401398	2.0385245799729557	0.0780759	0.6755952484269143	-4.15528
dapk2	-0.170469	1.0733095046844987	-1.9896	0.0840875	0.7130616469144242	-4.21891
paxillin	0.21874084296464535	1.8522434393080218	1.9694691056489295	0.0866902	0.7154931247849478	-4.24499
ythdf3	0.2257976305690923	0.9156288922668526	1.9614460231040853	0.0877492	0.7154931247849478	-4.25537
cyclin_d1	-0.0923433	1.0034958882197056	-1.94258	0.0902892	0.7223137418217371	-4.27973
rictor	0.22760925486102446	0.9898886565146792	1.920410598946605	0.093365	0.7330878354046103	-4.30828
rictor_p_t1135	-0.0859089	1.1770084041447133	-1.84023	0.10535496278853311	0.7959168840282259	-4.41077
mitofusin_1	-0.119497	0.29474677963008744	-1.82649	0.107553	0.7959168840282259	-4.42821
jagged1	0.0994692	1.1272865247713557	1.823701266159831	0.10800454273680346	0.7959168840282259	-4.43174
granzyme_b	0.2490389166116237	1.0380923688161035	1.8183519189753026	0.10887542281518184	0.7959168840282259	-4.43852
hmha1	-0.127959	0.1997408434486665	-1.78562	0.11435234719051135	0.8170546596485886	-4.47983
napsin_a	-0.0825571	1.0958294831695294	-1.77442	0.116285	0.8170546596485886	-4.4939
cdc25c	-0.228162	0.8356939480491916	-1.7672	0.11754795810982054	0.8170546596485886	-4.50296
caveolin_1	-1.10509	1.5314797863431984	-1.72431	0.1253187501632066	0.8477368452859054	-4.55649
pd_l1	-0.34171	1.7229919951811938	-1.72088	0.12596089918163217	0.8477368452859054	-4.56076
pkc_delta_p_s664	-0.0689358	1.0669267708674708	-1.69642	0.1306290986486787	0.8622813222295498	-4.59105
ir_b	0.23230147184736727	1.3034810432182937	1.6817344016670983	0.13350836035429692	0.8622813222295498	-4.60915
xbp_1	-0.956673	1.942854211207433	-1.66706	0.1364453418852045	0.8622813222295498	-4.62718
rab11fip1	0.25480217979537495	0.5810805622586298	1.6634166944237618	0.137184	0.8622813222295498	-4.63165
il_6	-0.0920464	0.77722	-1.65799	0.1382904007349278	0.8622813222295498	-4.63829
b_actin	0.2675805350917184	1.2135553486339388	1.617800203009751	0.14674828949990246	0.8809309046372984	-4.68724
plk1	-0.14735	0.4156607987592624	-1.61208	0.14799105609566016	0.8809309046372984	-4.69416
notch1_cleaved	-0.0810072	0.9123785491021776	-1.58028	0.15507219208716438	0.8809309046372984	-4.73246
caspase_8_cleaved	-0.14577	1.0032202331760816	-1.57814	0.1555597193241284	0.8809309046372984	-4.73502
yap_p_s127	0.43461334366412685	1.0361309453036889	1.575888848774876	0.156075	0.8809309046372984	-4.73772
atrx	0.4410929213465582	1.6337420167196668	1.5576069369553713	0.16031084379643132	0.8809309046372984	-4.75956
dusp6	-0.387137	1.2753084104807446	-1.557	0.16045343559048683	0.8809309046372984	-4.76028
connexin_43	0.21937896063902806	0.44369318292399734	1.5444410078966626	0.16342611073492455	0.8809309046372984	-4.77521
cdc42	0.15362554138562445	1.2490783045235838	1.5327931522581224	0.166228	0.8809309046372984	-4.78901
pras40_p_t246	-0.520723	2.212354975843542	-1.5304	0.1668094483613189	0.8809309046372984	-4.79184
melanoma_gp100	-0.238623	1.0629139845522233	-1.52212	0.16883399608889035	0.8809309046372984	-4.80161
mek2	-0.0991804	1.0787348458448833	-1.5123	0.17126298859890932	0.8809309046372984	-4.81316
b7_h3	-0.11599	0.5043030124596598	-1.48596	0.17793773191452533	0.8809309046372984	-4.84397
mapk_p_t202_y204	0.38288952268376764	1.146647928475827	1.4844461323755607	0.17832858117162742	0.8809309046372984	-4.84573
fn14	-0.371844	1.2748504856347234	-1.48267	0.17878669951315337	0.8809309046372984	-4.84779
pms2	-0.0761459	0.5130115090070793	-1.48114	0.1791845337778157	0.8809309046372984	-4.84958
b_catenin_p_t41_s45	-0.139415	1.0649394360199882	-1.478	0.1800014833210633	0.8809309046372984	-4.85323
ets_1	-0.102524	0.6011203221512293	-1.47402	0.18104051378611086	0.8809309046372984	-4.85785
stat3_p_y705	-0.0825161	0.8310012315956423	-1.46447	0.18355584548436618	0.8809309046372984	-4.86891
gys	-0.178014	0.7459672623545469	-1.42539	0.19417768368479996	0.8809309046372984	-4.91377
atp5h	-0.207266	1.094245022098485	-1.40883	0.19884129170802584	0.8809309046372984	-4.93259
c_abl	0.0582875	0.9896448274768236	1.4079256879225126	0.19909963528053187	0.8809309046372984	-4.93362
glucocorticoid_receptor	-0.0655288	0.24550012482289135	-1.40413	0.2001838697369654	0.8809309046372984	-4.93791
sirp_alpha	0.17713294129671364	0.6787131538987216	1.3974651486108467	0.20209963909798379	0.8809309046372984	-4.94544
dnmt1	0.29893782451629813	1.61649	1.388574186335722	0.20468070231538185	0.8809309046372984	-4.95545
c_gas	-0.145176	1.3051399325015156	-1.38473	0.20580702685509264	0.8809309046372984	-4.95977
aurora_b	0.10320093460433966	0.7401235762633829	1.3807826838852568	0.20696634072107625	0.8809309046372984	-4.96419
ndrg1_p_t346	-0.488137	1.293774526406184	-1.37971	0.20728163158057783	0.8809309046372984	-4.96539
gli1	-0.100524	1.1067637905680041	-1.3634	0.21214672840408788	0.8809309046372984	-4.9836
b7_h4	-0.0697717	0.8858951519255417	-1.35583	0.2144366438117108	0.8809309046372984	-4.99201
hexokinase_ii	0.5125408276220564	1.695048060068186	1.3544903525430723	0.21484487272255254	0.8809309046372984	-4.99349
mdm2_p_s166	0.11865238500941433	0.7025084620124893	1.3513802071104835	0.2157939067495943	0.8809309046372984	-4.99694
cdk9	0.12687906350019373	0.9322044638896374	1.3491552233044999	0.21647507633990765	0.8809309046372984	-4.9994
evi1	-0.107614	0.9498277403052957	-1.34666	0.21723982505187192	0.8809309046372984	-5.00215
grb7	-0.0722423	1.0133665457189882	-1.33712	0.2201920588810172	0.8809309046372984	-5.01268
b_raf_p_s445	0.10803574254176995	1.1534559945634038	1.3245388845796107	0.22413663488438543	0.8809309046372984	-5.02648
raptor	-0.093374	0.8791623309343028	-1.31738	0.2264093679829137	0.8809309046372984	-5.03431
rip	-0.0941528	0.4347281241516411	-1.31703	0.22652005700449507	0.8809309046372984	-5.03468
creb	0.054016728164841155	0.6411919923366196	1.3073512643908791	0.2296239457693758	0.8809309046372984	-5.04522
hsp27_p_s82	0.049716993112481345	0.20591573365146687	1.3049815150640915	0.23038950068347885	0.8809309046372984	-5.04779
par	-0.0770787	0.34491022630575624	-1.3045	0.23054404868025521	0.8809309046372984	-5.04831
pip4k2a	0.14585754352974944	0.7049922548125528	1.2994526121894843	0.23218415268877013	0.8809309046372984	-5.05378
ace_cs1	-0.293223	0.7560134475486031	-1.29201	0.2346197547450796	0.8809309046372984	-5.06182
fasn	-0.432281	1.2590236555345118	-1.29201	0.23461976680135216	0.8809309046372984	-5.06182
collagen_vi	-0.0947928	0.8224341923960796	-1.2871	0.23623841229003859	0.8809309046372984	-5.06711
rrm1	-0.221271	1.2559536029933165	-1.2715	0.24144068745945785	0.8809309046372984	-5.08382
wipi2	-0.113015	0.6055656519451537	-1.2692	0.242217	0.8809309046372984	-5.08628
axl	-0.0704935	0.714391	-1.26707	0.2429378223996844	0.8809309046372984	-5.08855
p38_mapk	0.13855938814351854	1.2362825125407266	1.2647411270467077	0.24372666871290533	0.8809309046372984	-5.09103
rad23a	-0.216971	0.9598408042194808	-1.25954	0.245496	0.8809309046372984	-5.09655
msi2	-0.117898	0.8677961909747476	-1.25298	0.24774780355154807	0.8809309046372984	-5.10352
ct_ip	-0.0728307	0.7059056462495061	-1.24512	0.25046498085341923	0.8809309046372984	-5.11182
sgk3	0.25386035614076263	1.025492097800141	1.2424369122947319	0.25139773457809694	0.8809309046372984	-5.11464
ttf1	-0.0778252	0.8667146036480782	-1.23304	0.25468883582804086	0.8848182314291188	-5.1245
atg4b	-0.0719006	0.8986789423038289	-1.22741	0.25668076053250377	0.8848182314291188	-5.1304
tigar	0.0671765	0.7793819544683692	1.2180815297119771	0.2600055881283157	0.8849550249468269	-5.14012
cdk1_p_t14	0.10578661821267343	0.7656993246452245	1.2057151858451989	0.26446977039526287	0.8849550249468269	-5.15293
ptpn12	0.073774	0.790253	1.202293088607678	0.26571635251796283	0.8849550249468269	-5.15646
aurora_a	-0.386137	1.0676778534512787	-1.17225	0.27686930674458243	0.8849550249468269	-5.18718
merit40_p_s29	-0.0871285	0.8016166161779629	-1.17166	0.2770946098530507	0.8849550249468269	-5.18778
b_catenin	0.3224480499497403	0.8221096918222205	1.1677322019782337	0.27858133229127546	0.8849550249468269	-5.19176
mct4	-0.171001	1.0140067716596513	-1.15318	0.2841503376965414	0.8849550249468269	-5.20642
x14_3_3_zeta	0.0752973	0.8096603274609221	1.151516231340031	0.28479200324740184	0.8849550249468269	-5.20808
patched	-0.0517189	1.0370729988763911	-1.14997	0.2853883665638447	0.8849550249468269	-5.20963
p70_s6k_p_t389	-0.162274	1.137119188215933	-1.14375	0.2878056919543056	0.8849550249468269	-5.21585
pak_p_s474_s602_s560	0.0953536	0.7297335295351398	1.1434966407707647	0.28790507969989815	0.8849550249468269	-5.2161
cd44	0.15531315516491873	0.8400137472813706	1.1313834588208547	0.2926597296853718	0.8849550249468269	-5.22814
inpp4b	-0.0575457	0.5768334838717603	-1.12385	0.2956484982340619	0.8849550249468269	-5.23558
mlkl	-0.0547226	0.20576015578398338	-1.11245	0.30021883757291346	0.8849550249468269	-5.24678
msh6	-0.0915001	0.5427718966851715	-1.11179	0.30048523853298603	0.8849550249468269	-5.24742
pdcd4	0.10155152562281922	0.7790738719085482	1.1084627714463295	0.3018305941398349	0.8849550249468269	-5.25067
p21	-0.0626821	0.9018766009924388	-1.10785	0.30207737464531564	0.8849550249468269	-5.25127
s6_p_s240_s244	0.1931925019396885	1.3289777488499925	1.1062033992521094	0.3027470003242403	0.8849550249468269	-5.25288
slc1a5	-0.144439	0.834944	-1.10142	0.3046939548264645	0.8849550249468269	-5.25753
lcn2	-0.0754005	0.820017	-1.0967	0.30662681616757165	0.8849550249468269	-5.26212
mek1	-0.0798179	0.3751445359844663	-1.09461	0.3074826326994452	0.8849550249468269	-5.26414
aurora_abc_p_t288_p_t232_p_t198	-0.106207	0.911891	-1.09136	0.308823	0.8849550249468269	-5.26728
gclc	-0.0959072	0.7729787313536911	-1.08759	0.3103818455457907	0.8849550249468269	-5.27092
dna_ligase_iv	-0.10608	0.8141132716628371	-1.08253	0.3124831250271694	0.8849550249468269	-5.27578
keap1	0.0760749	0.8898543575209825	1.0796739981215837	0.3136751067848337	0.8849550249468269	-5.27853
mek1_p_s217_s221	0.26968998120697296	0.9807756908861855	1.0776719653709326	0.31451238915208474	0.8849550249468269	-5.28044
h2ax_p_s139	-0.0428965	1.0068363311094894	-1.07353	0.3162520761376484	0.8849550249468269	-5.28441
wee1	-0.0726428	0.4856194694480942	-1.0682	0.31849764773733474	0.8849550249468269	-5.28948
acly_p_s455	-0.0710936	0.8575510617016516	-1.06497	0.31986738284266014	0.8849550249468269	-5.29255
hexokinase_i	-0.0582837	0.627842	-1.06037	0.3218242745656622	0.8849550249468269	-5.29691
d_a_tubulin	-0.144669	1.0795279352486864	-1.05422	0.324452	0.8849550249468269	-5.30272
hsp60	-0.134219	0.9237247629461927	-1.04472	0.32854986019620097	0.8849550249468269	-5.31164
sox17	-0.0765616	0.9807446435561583	-1.04429	0.3287345116713293	0.8849550249468269	-5.31204
rpa32_p_s4_s8	0.0696149	0.8915985931374386	1.0407866479985353	0.3302573291205252	0.8849550249468269	-5.31532
pyk2_p_y402	-0.0469203	1.0388841282796455	-1.03917	0.3309605696826627	0.8849550249468269	-5.31683
ciita	-0.0393632	0.8766935050668546	-1.02955	0.3351761639239826	0.8849550249468269	-5.32577
atr_p_s428	-0.0666835	1.053724651479094	-1.02935	0.3352613745479517	0.8849550249468269	-5.32595
bcl_x_l	-0.0873921	0.8362967432517668	-1.00205	0.347449	0.8849550249468269	-5.35099
p44_42_mapk	0.0884098	1.1983943482969026	0.9980609270505164	0.34925831543562275	0.8849550249468269	-5.35461
dj1	-0.100045	0.7295810812523765	-0.993812	0.35119306643025644	0.8849550249468269	-5.35845
stathmin_1	-0.113509	1.0500502866375194	-0.993198	0.35147314599482316	0.8849550249468269	-5.359
x14_3_3_beta	-0.0916216	0.998317	-0.992905	0.35160729608848323	0.8849550249468269	-5.35927
rsk1	0.3300475086768153	1.4811969333703916	0.9917092047429418	0.35215355408743154	0.8849550249468269	-5.36035
ulk1_p_s757	-0.0626473	1.1503393598726894	-0.980868	0.3571376827087668	0.8849550249468269	-5.37007
drp1	0.0836057	1.0254397258614025	0.9751208735280554	0.3598013485044942	0.8849550249468269	-5.3752
fancd2	-0.066214	0.929953	-0.963756	0.3651132242616435	0.8849550249468269	-5.38527
p90rsk_p_t573	0.39044392753474355	1.0108687267137597	0.9606051674653613	0.3665964869124007	0.8849550249468269	-5.38804
rb_p_s807_s811	0.0677322	0.6255916118083893	0.9567486540966154	0.3684179908261198	0.8849550249468269	-5.39143
cyclin_e1	0.3213215182662157	2.021216265581374	0.9390145802997676	0.37688172646019596	0.8849550249468269	-5.40687
akt2	-0.0963388	1.048350654390437	-0.937001	0.37785161728855654	0.8849550249468269	-5.40861
stat3	-0.186134	0.9268137125037118	-0.935561	0.37854670171525684	0.8849550249468269	-5.40985
akt_p_t308	0.0764053	0.8686855095619306	0.9291908328618042	0.381632	0.8849550249468269	-5.41533
atg5	0.0431133	0.3997528823849107	0.9255180047280427	0.3834196543385333	0.8849550249468269	-5.41847
pkm2	0.12416	0.4779873157932812	0.9220887390191266	0.3850941526581023	0.8849550249468269	-5.4214
midkine	0.0877432	1.3402479399539684	0.9212004894205724	0.38552876196041325	0.8849550249468269	-5.42216
lc3a_b	0.0636713	1.2868948328205214	0.9199258966955957	0.3861530368496963	0.8849550249468269	-5.42324
vav1	0.3344722566127756	1.9051834034591208	0.9108776655086674	0.3906061590134091	0.8849550249468269	-5.43091
enolase_2	-0.0647686	0.6017614562393365	-0.910859	0.390615	0.8849550249468269	-5.43093
wee1_p_s642	-0.0390214	0.83959	-0.908141	0.3919604960000197	0.8849550249468269	-5.43322
tfam	-0.129398	0.6498049108662194	-0.90784	0.3921097827001596	0.8849550249468269	-5.43347
ambra1_p_s52	0.0790827	0.8936653078094355	0.9060780814201121	0.39298355719278966	0.8849550249468269	-5.43495
amp_ka	0.0717913	0.9494780297449693	0.9025474634944505	0.3947391494160004	0.8849550249468269	-5.43792
akt1	0.0765227	0.9003775046487488	0.9011836523407311	0.3954188352159196	0.8849550249468269	-5.43906
rab11	0.031977517459768956	0.7714072095945854	0.9006659405521807	0.3956770722796683	0.8849550249468269	-5.43949
dyrk1b	-0.0664155	0.909784	-0.894538	0.3987430404682234	0.8849550249468269	-5.44461
crabp2	-0.0965179	1.0278890726245007	-0.890767	0.4006386351793346	0.8849550249468269	-5.44774
folliculin	-0.0362601	0.3482161169045669	-0.882583	0.40477402125960993	0.8849550249468269	-5.45451
xpf	-0.0555667	0.694171	-0.876919	0.40765465651666677	0.8849550249468269	-5.45916
foxo3	0.0352404	0.8828401522779235	0.8741198824606118	0.409083	0.8849550249468269	-5.46145
acvrl1	0.0662205	0.9898057470184933	0.8660945219506374	0.4132002110571015	0.8849550249468269	-5.46798
pax6	-0.133202	1.0344159436691847	-0.862687	0.4149570070298467	0.8849550249468269	-5.47074
histone_h3_p_s10	-0.0720551	0.8773363603137226	-0.855422	0.4187209125950264	0.8849550249468269	-5.4766
shc_p_y317	0.2932607541812482	1.5167525448094004	0.8529513191440152	0.4200061372589454	0.8849550249468269	-5.47858
p70_s6k1	-0.059934	1.1094833740010186	-0.851581	0.42072042833189915	0.8849550249468269	-5.47968
vegfr_2	0.10979616475598963	0.9353262727954221	0.8498552788624314	0.42162089513660794	0.8849550249468269	-5.48106
pip4k2b	0.10391997948199316	1.1938255182893998	0.8488793916722546	0.4221307864288196	0.8849550249468269	-5.48184
cyclin_b1	-0.0360175	0.2869165589163835	-0.848461	0.4223493628805739	0.8849550249468269	-5.48217
cenp_a	-0.043387	0.6337318446671429	-0.845916	0.4236818361596889	0.8849550249468269	-5.4842
pdk1_p_s241	0.075013	1.0315276483055518	0.8390935291443203	0.4272679511172892	0.8849550249468269	-5.48961
melan_a	-0.0674603	1.3055771335575395	-0.83447	0.42971040782766046	0.8849550249468269	-5.49326
trip13	0.055783770025408685	0.8488586880167387	0.8315388709230214	0.43126384761475434	0.8849550249468269	-5.49556
acc1	-0.32308	1.4123456328533595	-0.829322	0.4324415858972501	0.8849550249468269	-5.4973
pak4	0.0863659	1.0820459823474504	0.8265072680815008	0.43393971944957566	0.8849550249468269	-5.4995
src_p_y527	-0.145629	1.147211296367675	-0.824592	0.434961	0.8849550249468269	-5.501
beclin	0.031434	0.9553425718294677	0.8195325170994339	0.43766813679789485	0.8849550249468269	-5.50493
ca9	-0.0856358	1.0643090324471869	-0.814067	0.440606	0.8849550249468269	-5.50916
phlpp	0.0631951	0.7505388687566421	0.8068345288671926	0.4445130236953563	0.8849550249468269	-5.51472
dusp4	0.11859392579228589	1.0272149602520715	0.8046945511541452	0.44567382827514046	0.8849550249468269	-5.51635
her3_p_y1289	-0.0554596	1.1364858381282898	-0.798769	0.44889884967933247	0.8849550249468269	-5.52087
lasu1	0.0489569	0.7815095116915262	0.7980595078417703	0.449286	0.8849550249468269	-5.5214
pd_1	0.030233978491158386	0.9917638536661042	0.796995	0.44986735686821266	0.8849550249468269	-5.52221
c_iap2	-0.0493538	1.1327970197962745	-0.796197	0.4503036722682333	0.8849550249468269	-5.52282
irs1	-0.0423124	1.1202983384703735	-0.793771	0.45163194404771345	0.8849550249468269	-5.52465
er_a	-0.0508225	0.3275687656849913	-0.790871	0.4532222973589505	0.8849550249468269	-5.52684
lrp6_p_s1490	-0.0783901	1.0487642771334036	-0.787638	0.4550004609396421	0.8849550249468269	-5.52927
sting	0.0716906	0.31364043099735767	0.7805290874110532	0.4589267011692121	0.8858403220010792	-5.53458
egfr_p_y1173	0.0356427	1.0022893306570626	0.7780432277259887	0.46030503875033035	0.8858403220010792	-5.53643
wtap	-0.0318799	0.18901248646529956	-0.77549	0.46172337538263797	0.8858403220010792	-5.53833
yb1_p_s102	-0.0536083	1.102989663840006	-0.760839	0.46992083648332095	0.8907956235672989	-5.54909
s100a4	0.0501645	0.6312959979656201	0.7603278962199488	0.4702085828998074	0.8907956235672989	-5.54947
c_jun_p_s73	0.0643775	1.0782067240492492	0.7560056427081121	0.47264636702852547	0.8907956235672989	-5.55261
vhl	-0.0419418	0.5816642718101843	-0.755288	0.4730521164135354	0.8907956235672989	-5.55313
igf_rb	-0.0676996	0.6385268582712852	-0.748645	0.47681731665412663	0.8907956235672989	-5.55792
synaptophysin	-0.0420695	0.5908973280554282	-0.748478	0.4769118079004171	0.8907956235672989	-5.55804
msh2	0.055573165062725915	1.0335900977170376	0.7308056930895926	0.48702620610165837	0.8925313869227062	-5.57062
bcl2	-0.390399	2.1103940635711065	-0.727589	0.48888225978997746	0.8925313869227062	-5.57288
yes1	-0.0351554	0.8177670428766296	-0.726439	0.48954702807357675	0.8925313869227062	-5.57369
glutamate_d1_2	-0.0837308	1.5580348017844217	-0.724385	0.490735	0.8925313869227062	-5.57513
merlin	0.0476579	0.5721057989014512	0.7240230286115137	0.49094503153113367	0.8925313869227062	-5.57538
shp_2_p_y542	-0.0556257	1.2682267681937562	-0.719148	0.49377441633247265	0.8925313869227062	-5.57878
c_myc	0.042057343457280516	0.7376444699160801	0.718675	0.4940494235238805	0.8925313869227062	-5.57911
m_tor	-0.0576762	1.0049622768127628	-0.717589	0.494681	0.8925313869227062	-5.57986
x53bp1	-0.0617648	0.6727575679710641	-0.710627	0.4987446534877794	0.8960497164356716	-5.58467
smad1	0.0459532	0.9957580371763632	0.7022498432825086	0.5036627223691474	0.9010674864325675	-5.5904
pr	-0.0224541	0.9176618640502648	-0.69574	0.507506	0.9041280547780214	-5.59482
rsk	0.14960261762781646	1.1805289287768892	0.6829495783124933	0.51511	0.909152	-5.60338
mnk1	-0.142591	1.4793993654486608	-0.680275	0.5167097405158279	0.909152	-5.60516
nrf2	-0.0256127	1.0195082973727085	-0.680193	0.5167585676902063	0.909152	-5.60521
atg7	0.14533846433995046	1.3373520241952064	0.6729940120529736	0.5210787641517673	0.9129644462824353	-5.60996
a_raf	-0.0684074	1.2123750231241082	-0.65743	0.5304950537593389	0.9197530539697863	-5.62006
stat1_p_y701	-0.0319635	0.9162229755682967	-0.656819	0.5308670398107201	0.9197530539697863	-5.62045
eph_a2_p_s897	0.3940362635465784	1.3802838416586245	0.6558434726485783	0.5314610807136737	0.9197530539697863	-5.62108
cdkn2a	-0.0342659	0.7489597754789672	-0.647327	0.5366636859005525	0.9206168736326489	-5.62651
ldha	-0.0241133	0.17401709391068382	-0.632861	0.5455710768164148	0.9206168736326489	-5.63559
egfr_p_y1068	-0.261368	1.7582768428900717	-0.628065	0.5485435493596362	0.9206168736326489	-5.63856
c_met_p_y1234_y1235	-0.0240405	1.0043582540416873	-0.623262	0.5515301753598143	0.9206168736326489	-5.64151
paics	-0.055524	1.0194557262787889	-0.620817	0.5530541516840488	0.9206168736326489	-5.64301
jak2	0.0979288	1.1524963577589271	0.6173219235308196	0.5552373531541082	0.9206168736326489	-5.64514
e_ef2	-0.0872155	0.8277900964473898	-0.616889	0.5555079123624791	0.9206168736326489	-5.6454
pak1	0.16875969014162995	0.8487172777867283	0.6060998431333834	0.5622808324037187	0.9206168736326489	-5.6519
gys_p_s641	-0.118144	0.9185514417223992	-0.605853	0.5624364043070487	0.9206168736326489	-5.65205
rip3	-0.0307197	1.0420442232744618	-0.602353	0.5646440704424551	0.9206168736326489	-5.65413
rab25	-0.0259577	0.4218548817999013	-0.594812	0.5694180150982366	0.9206168736326489	-5.65859
sox2	-0.064347	1.3959700949385123	-0.592999	0.5705693741722777	0.9206168736326489	-5.65965
enolase_1	0.0847532	1.070147554355389	0.5918451013199549	0.5713025686923077	0.9206168736326489	-5.66033
jnk2	0.11353824722884287	1.365644865070564	0.5912280565800778	0.5716949689818083	0.9206168736326489	-5.66069
mitofusin_2	0.0348734	0.4597369820777287	0.5908686218802863	0.5719236175057375	0.9206168736326489	-5.6609
grb2	0.087925	1.1077564678521978	0.5906491045905403	0.5720632857137643	0.9206168736326489	-5.66103
myt1	-0.0436263	0.9608927563685514	-0.589861	0.5725647599523379	0.9206168736326489	-5.66149
pk_ca	-0.0992251	1.1252009753567012	-0.586449	0.5747395615412697	0.9206168736326489	-5.66347
crabp1	-0.069236	1.2341163386174603	-0.582152	0.5774847229366848	0.9206168736326489	-5.66596
sf2	0.0647154	1.3575061786077696	0.5724552192103545	0.5837069573486577	0.9206168736326489	-5.6715
dvl3	0.0779001	0.9533132011628899	0.5713769013755047	0.584401	0.9206168736326489	-5.67212
hes1	-0.0445834	0.76381	-0.567148	0.5871286511785944	0.9206168736326489	-5.6745
fox_o3a_p_s318_s321	-0.0827926	1.2566725427803127	-0.566234	0.587719	0.9206168736326489	-5.67502
grp75	-0.0706675	0.9566214992147253	-0.563549	0.5894551052318436	0.9206168736326489	-5.67652
m_tor_p_s2448	0.037089153301393174	0.943742	0.5602287342023384	0.5916061553198314	0.9206168736326489	-5.67838
alkbh5	0.057012	0.7611176631176518	0.5585596038189176	0.5926891333585163	0.9206168736326489	-5.67931
foxm1	-0.031214	0.8062838221112558	-0.557239	0.593547	0.9206168736326489	-5.68004
e_if4e_p_s209	-0.0564815	0.9715184918996154	-0.553971	0.5956718564559698	0.9206168736326489	-5.68184
e_cadherin	-0.0331153	0.8201678394297521	-0.549087	0.5988556553164628	0.9206168736326489	-5.68452
acc_p_s79	0.1707365226141735	1.1951545578659797	0.5466792895794413	0.6004290426874868	0.9206168736326489	-5.68584
vasp	-0.104856	0.9351245941471494	-0.545294	0.601335	0.9206168736326489	-5.68659
chk1_p_s345	0.0448875	0.9873541301559703	0.5451326221452879	0.6014407405571787	0.9206168736326489	-5.68668
pi3k_p110_a	-0.0250949	1.2233182002241985	-0.527616	0.6129630386280112	0.9304063463566887	-5.69604
e_if4e	-0.0297345	0.8302530082924221	-0.522799	0.6161526723252032	0.9304063463566887	-5.69857
smad4	0.018892337287416794	0.9088246218512035	0.522797	0.6161539689636939	0.9304063463566887	-5.69857
pygb	-0.0683234	1.0811740085463106	-0.522103	0.6166136399203527	0.9304063463566887	-5.69893
pkc_a_b_ii_p_t638_t641	0.13378994743256079	1.4818744069461949	0.5066698278723514	0.6268948026581345	0.9353944943104469	-5.70688
myosin_i_ia	0.0692265	1.3616797405629681	0.5061634312726626	0.6272336502092883	0.9353944943104469	-5.70713
slfn11	-0.0537231	0.9751390205967322	-0.505044	0.6279827511246008	0.9353944943104469	-5.7077
mmp14	0.1217621442811494	0.7103741043670827	0.5028457453643792	0.6294559804383166	0.9353944943104469	-5.70881
pax8	0.1760114773183623	1.0395829398625265	0.5006186627177588	0.6309500598414807	0.9353944943104469	-5.70993
p27_p_t198	-0.0215003	0.9685119648823501	-0.484059	0.642116	0.9448873217633339	-5.71811
atm	-0.0287172	0.4072351160054574	-0.483871	0.6422435867511704	0.9448873217633339	-5.7182
yap	-0.0313381	0.6338334814269643	-0.479668	0.645094	0.9448873217633339	-5.72024
sgk1	0.0495688	1.0053975295174067	0.47439823373438617	0.6486764538971486	0.9448873217633339	-5.72276
acsl1	-0.590201	4.589900680048299	-0.467861	0.6531343302958739	0.9448873217633339	-5.72586
myosin_i_ia_p_s1943	0.019762874676111375	0.3446761908825866	0.46614792180680176	0.6543050506291441	0.9448873217633339	-5.72667
rpa32	0.0473093	0.6060180572386287	0.4643318935675606	0.6555472144502414	0.9448873217633339	-5.72752
oct_4	-0.02744	0.9625442877408523	-0.461381	0.6575679965611776	0.9448873217633339	-5.7289
pdha1	-0.0700115	1.2314781956155634	-0.46116	0.6577198174083158	0.9448873217633339	-5.729
her2_p_y1248	0.0213172	1.0182850828637893	0.4575049667724453	0.6602271323437638	0.9448873217633339	-5.73069
c_abl_p_y412	0.039636279436431665	0.9676731369819571	0.45290745890573036	0.6633878687218517	0.9448873217633339	-5.7328
ddb_1	0.0271362	1.044872247473338	0.4518798492087792	0.6640953346355507	0.9448873217633339	-5.73327
bim	0.10694628383855442	1.13219	0.4465498932359489	0.6677705861660346	0.9469388914193935	-5.73569
cd38	-0.0676417	1.0076052038022068	-0.410905	0.6925938896471193	0.9710303713086226	-5.75115
ubac1	-0.0421445	0.8679744047745955	-0.407303	0.6951251762180577	0.9710303713086226	-5.75264
e_if4g	-0.0315546	0.9814382607500599	-0.40599	0.6960489624976027	0.9710303713086226	-5.75318
irf_1	0.052525981206213546	1.0337641526933705	0.4050599364416057	0.6967036912595007	0.9710303713086226	-5.75356
tufm	-0.0162856	0.4522530295506389	-0.405031	0.6967241399308339	0.9710303713086226	-5.75358
plc_gamma2_p_y759	0.1082619081442775	1.4539142579240054	0.3978792544694558	0.7017675928873411	0.9710303713086226	-5.75649
eph_a2_p_y588	-0.0261723	0.8641017515596008	-0.390388	0.7070677579423761	0.9710303713086226	-5.75949
er_a_p_s118	-0.0171645	0.801827	-0.390213	0.7071917656663895	0.9710303713086226	-5.75956
trim25	-0.012276	0.0529931	-0.386983	0.7094822896317443	0.9710303713086226	-5.76083
lck	-0.253228	1.512724227063911	-0.384752	0.711066	0.9710303713086226	-5.76171
nf_k_b_p65_p_s536	-0.0412564	0.8354895381340147	-0.383858	0.7117019149551638	0.9710303713086226	-5.76206
prex1	-0.0267714	0.5383536366696848	-0.381486	0.7133885074485897	0.9710303713086226	-5.76298
zeb1	0.0326378	0.9165118852732302	0.3798789501021129	0.7145317826610619	0.9710303713086226	-5.7636
fibronectin	-0.0672755	1.0353047413374494	-0.365648	0.7246923478936749	0.9763	-5.76901
eph_a2	0.18581100452901622	1.4637257050095616	0.36297274017802794	0.7266088937293422	0.9763	-5.77
p27_kip1	-0.0183961	0.8657200045396003	-0.352835	0.7338908817580863	0.9763	-5.7737
csk	0.0664815	1.2259545118442488	0.34440034034359807	0.7399715790965316	0.9763	-5.7767
mettl3	0.0331512	0.7825329497707939	0.3441899920139219	0.7401234789739509	0.9763	-5.77677
hla_dr_dp_dq_dx	0.014430771383754037	0.9143303580183765	0.3420776101661116	0.7416495827681115	0.9763	-5.77751
gclm	0.019576626223267724	0.9496462450185039	0.3325879081121402	0.7485205699376523	0.9763	-5.78078
g6pd	-0.0205615	0.8064379201926085	-0.329591	0.7506958542923755	0.9763	-5.7818
akt_p_s473	0.0852758	1.054719867519022	0.32478643608546437	0.7541873917947665	0.9763	-5.78341
erk5	0.0454908	1.0598063645513955	0.3240641297412567	0.754713	0.9763	-5.78365
bcl2a1	0.0333257	1.0852156711475667	0.3210103940522183	0.7569360175973422	0.9763	-5.78465
prc1_p_t481	0.024422532938695785	1.190415142399264	0.3198134357666309	0.7578080772785367	0.9763	-5.78505
her3	-0.023731	0.8020896230952309	-0.319404	0.7581062052622594	0.9763	-5.78518
igfbp2	-0.010312	0.240277	-0.309014	0.7656928101190142	0.9763	-5.78852
akt2_p_s474	-0.0725723	0.932516	-0.308037	0.7664075538345955	0.9763	-5.78883
ddr1	-0.0217844	0.7214794908922347	-0.306036	0.7678721238595694	0.9763	-5.78946
coup_tfii	-0.0546706	0.9873193874496142	-0.300166	0.7721745856022393	0.9763	-5.79129
kap1	0.020785869167830873	0.8343832389133661	0.2997709583020234	0.7724647886624931	0.9763	-5.79141
fak_p_y397	-0.0215198	0.7304983161431836	-0.299277	0.7728271579178315	0.9763	-5.79156
shp2	0.0177535	0.9745158749284318	0.2965308322615186	0.7748436757037829	0.9763	-5.7924
tfrc	-0.00965411	0.12821914496453787	-0.291353	0.7786507291220995	0.9763	-5.79396
e2f1	-0.0195945	1.011648635079639	-0.290333	0.7794012111491435	0.9763	-5.79426
notch1	-0.0193454	0.9339646379164993	-0.284028	0.7840473202330178	0.9763	-5.79612
claudin_7	-0.0391471	0.472066	-0.280111	0.786938	0.9763	-5.79726
pdk1	0.0166011	0.8418195969120216	0.2782668952875573	0.7883001682912107	0.9763	-5.79778
ddr1_p_y513	0.0293095	1.125456866807841	0.27695336735619364	0.7892709666980453	0.9763	-5.79816
rad51	0.00907731	0.8591054793113744	0.27556161737412804	0.7903000094239769	0.9763	-5.79855
lad1	0.015349781110070904	0.6905922511947403	0.27476022101237924	0.790893	0.9763	-5.79878
mig6	-0.0221468	0.9522553101730549	-0.271921	0.7929939559183788	0.9763	-5.79958
sod2	0.016539649018255997	0.5974605115974788	0.2696234273382647	0.7946955835595861	0.9763	-5.80022
gli3	0.0240266	0.8179078007290683	0.26560644274338663	0.7976735319740433	0.9763	-5.80132
rad17_p_s645	0.013677050976222072	0.5385179656327743	0.2600952417273401	0.8017649978868973	0.9763	-5.80281
p27_p_t157	0.014782586397229291	0.88783	0.25898419249995547	0.8025906331153698	0.9763	-5.80311
cox2	0.0356793	0.9231681765475972	0.25629	0.8045938328938744	0.9763	-5.80382
rrm2	-0.0164312	0.8362678691344851	-0.252966	0.8070675087118047	0.9763	-5.80469
imp3	0.0147649	1.0246686165018766	0.24589638943592868	0.8123361519517662	0.9763	-5.80651
ercc1	0.0114702	0.8432111907546256	0.24314025874220907	0.8143929974370612	0.9763	-5.8072
rad50	-0.0120034	0.5392326952523151	-0.241331	0.8157442629556053	0.9763	-5.80765
fgf_basic	-0.0515785	1.404092488433354	-0.240767	0.816165	0.9763	-5.80779
cog3	-0.0115776	0.7900717017472241	-0.236974	0.819	0.9763	-5.80873
chd1l	0.0354083	0.9079991955951451	0.23459321673201022	0.8207812687920994	0.9763	-5.80931
p_cadherin	0.016230969721998667	1.063601908353449	0.2311468485606813	0.823361	0.9763	-5.81013
tuberin	-0.0150602	0.4106736027474762	-0.230852	0.8235820515846498	0.9763	-5.8102
tuberin_p_t1462	-0.0100687	0.7052003461726091	-0.229818	0.8243564783185373	0.9763	-5.81045
jnk_p_t183_y185	0.0218301	1.1398185105473295	0.22823774822640966	0.8255408797689454	0.9763	-5.81082
akt1_p_s473	0.017167947646258064	1.0272967743959203	0.22470470972147977	0.8281901475851698	0.9763	-5.81165
sdha	-0.0591627	1.3711384442582226	-0.222179	0.8300854708708556	0.9763	-5.81223
mcl_1	0.034390323256790145	1.1086051272496205	0.21859919088901392	0.8327739654928636	0.9763	-5.81304
pea_15_p_s116	-0.00875817	0.6556887231616821	-0.214933	0.8355299283605131	0.9763	-5.81386
dna_polg	0.15403047253451585	1.6970302609353287	0.21468621208185154	0.835715	0.9763	-5.81392
atr	0.013165871530834927	0.9212338981121082	0.20757138523535187	0.8410706149022639	0.9763	-5.81547
mmp2	0.011773328270380023	0.7626506102095747	0.20720047433456246	0.8413500440074567	0.9763	-5.81555
zap_70	-0.0428185	0.5687821318297319	-0.206015	0.8422436300598768	0.9763	-5.8158
er_ralpha	0.0442104	1.4103159850481117	0.19008686988312884	0.8542683735088956	0.9763	-5.81906
ar	-0.0102563	0.7033963397124738	-0.188936	0.855139	0.9763	-5.81928
tead	-0.0146725	0.8606126625797001	-0.184403	0.8585695136917569	0.9763	-5.82016
tsc1	0.0241327	1.1666558633790087	0.18140707733445138	0.860839	0.9763	-5.82072
caspase_3_cleaved	-0.0371781	1.1640376043535694	-0.179457	0.8623168134233888	0.9763	-5.82109
frs2_alpha_p_y196	-0.00951353	0.9721743641909182	-0.17833	0.8631705629973454	0.9763	-5.82129
hif_1_alpha	0.0339324	0.918981	0.1688554330414069	0.8703605970010913	0.9763	-5.82299
chk1_p_s296	-0.0949194	2.002934083787103	-0.168696	0.8704813377711342	0.9763	-5.82302
parp	-0.0387057	0.47388793875150853	-0.167649	0.8712766636312055	0.9763	-5.8232
heregulin	-0.0100664	1.1486623952362152	-0.165549	0.8728731009408126	0.9763	-5.82357
brd4	-0.00535294	0.12110888461368027	-0.157984	0.8786261764909304	0.9763	-5.82483
smad3	0.011989009272356688	1.075022617680165	0.15702282924251862	0.8793578552107764	0.9763	-5.82499
trim24	0.00560012	0.9769983049054397	0.1566679642235703	0.8796279856764352	0.9763	-5.82505
tyro3	0.0048226	0.7687578126738649	0.14857956861306848	0.8857895622291299	0.9763	-5.82632
myh11	0.6551423027777417	5.308191464133572	0.1469223369075211	0.8870530554945335	0.9763	-5.82658
elk1_p_s383	0.0302097	0.8038447851966735	0.14539932434653416	0.8882145250612421	0.9763	-5.82681
irs2	-0.0165942	0.8017330231957557	-0.144245	0.8890947571979657	0.9763	-5.82698
atg3	0.018518891337741872	1.140576116739919	0.1350052156114968	0.8961488160577378	0.9763	-5.82832
cdc6	0.0096862	0.8270568135408453	0.13376364735582974	0.8970974214711717	0.9763	-5.82849
gcn5l2	0.013656500201453703	0.8609972223190544	0.13178738403235907	0.8986077285391031	0.9763	-5.82876
calnexin	0.021654492632533606	0.7305061187757501	0.13082532784913986	0.8993431159025942	0.9763	-5.82889
cox_iv	-0.00446411	0.13993632428911132	-0.126299	0.9028047327414994	0.9763	-5.8295
pgm1	-0.00655026	0.9632336726949282	-0.125221	0.9036291359863382	0.9763	-5.82964
pdhk1	-0.00613363	1.008245578680754	-0.122371	0.9058096007333454	0.9763	-5.83
vegfr_2_p_y1175	-0.00832289	0.9906423529555044	-0.120576	0.9071843307710867	0.9763	-5.83023
cd20	0.0404115	1.3751371128839955	0.11791846132899564	0.9092188286811569	0.9763	-5.83056
notch3	0.0036112	0.9009754474072066	0.1072015795979914	0.9174318752434856	0.9763	-5.83181
atm_p_s1981	-0.00698169	0.8405585207164192	-0.0999474	0.9229973212193657	0.9763	-5.83259
hla_dqa1	-0.00435456	0.17677919231504996	-0.0944372	0.9272278696490652	0.9763	-5.83314
bmk1_erk5_p_t218_y220	0.00761348	1.0791539818931992	0.0941843	0.9274221525342651	0.9763	-5.83317
pak_p_t423_t402	-0.00569825	0.8691232083600537	-0.0933186	0.9280870107473393	0.9763	-5.83325
macc1	-0.016438	1.2319603766109966	-0.0907488	0.930061	0.9763	-5.8335
plc_gamma1	0.0192266	1.1762825692570817	0.0898571	0.9307462326818504	0.9763	-5.83358
src_p_y416	-0.00959885	0.8904511752412134	-0.0894359	0.9310698809968914	0.9763	-5.83362
arid1a	0.00728779	0.98516553577563315	0.0885763	0.9317304064658006	0.9763	-5.8337
xiap	0.010306362068442598	0.7859062186875974	0.0884956	0.9317924434294865	0.9763	-5.83371
b_raf	0.00859981	0.9484136265714227	0.0862786	0.9334963523770096	0.9763	-5.83391
hsp70	0.00284616	0.28894397252644993	0.0855887	0.9340266542694973	0.9763	-5.83397
p38_mapk_p_t180_y182	0.038620893623799946	1.323847188297168	0.0823215	0.9365384799708096	0.9763	-5.83425
cd26	0.019654125564476876	1.1076988912117056	0.0818966	0.9368652207675021	0.9763	-5.83429
n_cadherin	-0.00799055	0.6730354521092449	-0.0799885	0.9383325765595786	0.9763	-5.83445
pka_a	0.0089999	1.000916389078585	0.0758873	0.9414873673231491	0.9763	-5.83478
chk2_p_t68	-0.00375419	1.031533135545422	-0.0757081	0.9416252441771216	0.9763	-5.83479
cd134	-0.00324938	0.8129113742496751	-0.0755315	0.9417611367470047	0.9763	-5.83481
ampk_a2_p_s345	0.0025776	1.0781185039625065	0.0702491	0.9458262660664489	0.9781227727126204	-5.83521
bak	-0.012257	1.1889677816817705	-0.0635274	0.9510015287534971	0.980171	-5.83567
cdt1	0.00282234	0.5783727294534852	0.0612878	0.9527263986510122	0.980171	-5.83582
mrap	-0.0175343	1.2122709848701232	-0.0562408	0.9566145306619027	0.980171	-5.83613
mif	0.00238948	0.5884103338199417	0.0548193	0.9577098178821688	0.980171	-5.83621
parg	-0.00368416	0.6992153609929254	-0.0501275	0.9613257060877001	0.980171	-5.83647
merit40	-0.00243409	0.30928987395343277	-0.0496712	0.9616774217047901	0.980171	-5.83649
c_raf	0.00276837	0.8520063140888232	0.0411002	0.9682855398126766	0.9845397335265584	-5.83689
wipi1	0.0061853	1.1002031823962484	0.0330993	0.9744564368321846	0.9876517454730255	-5.8372
fto	0.00113721	0.18214122511535644	0.031092	0.9760049088518814	0.9876517454730255	-5.83727
fak	-0.000940966	0.5367945237659234	-0.0266529	0.9794298104611574	0.9884987828052358	-5.8374
c_raf_p_s338	-0.0024564	1.0801434245728494	-0.0239638	0.981505	0.9884987828052358	-5.83747
sfrp1	4.555377894429613e-4	0.8587997861628943	0.011455257400449245	0.9911580824353303	0.9957202807292934	-5.8377
ercc5	-0.000692085	0.9008881122600365	-0.00858705	0.993372	0.9957202807292934	-5.83773
a_raf_p_s299	-0.0001564	0.8597789457188142	-0.00288497	0.9977731414292632	0.9977731414292632	-5.83777

## Sheet: KD vs SD
Supplementary Table S3. Differential protein expression analysis (RPPA) between KD- and SD-fed AcinarKrasG12V mice .
Protein	logFC	AveExpr	t	P.Value	adj.P.Val	B
puma	-1.34438	1.3357545888117557	-8.1231	5.5406164904742115e-5	0.017932444803605722	2.4901434899990758
stat5a	-1.21833	0.7959531621119396	-7.18513	1.2687444292826806e-4	0.017932444803605722	1.6630865092190348
akt	0.3095447494988357	1.0252241553478356	7.185077806550001	1.2688050568588954e-4	0.017932444803605722	1.6630383486585778
gsk_3b	0.2953587241511635	1.230204641216137	6.368086703517708	2.80396855325746e-4	0.0297221	0.8577406659825799
phgdh	-0.401312	1.3363714121414203	-5.78458	5.175363976084715e-4	0.0397725	0.22838643601506003
s6_p_s235_s236	0.4445633707271429	1.0793103474758403	5.70771	5.628182672312305e-4	0.0397725	0.14188335324517976
amp_ka_p_t172	0.5423729839705067	1.1018808066459258	5.409916450847719	7.8457209917155e-4	0.043802165916520926	-0.201411
p53	-0.315881	1.18549	-5.29794	8.916765038948987e-4	0.043802165916520926	-0.333923
ido	-0.257628	0.7040529212165925	-5.26165	9.297629557752083e-4	0.043802165916520926	-0.377263
c_kit	-0.737128	0.9725004590046004	-5.10546	0.0011155	0.047297210522566906	-0.566128
ndufb4	-0.567693	1.2885506553336668	-4.92301	0.00138593	0.0534213	-0.791484
hnrnpk	0.23462280787692635	0.9513838222194839	4.761626385923827	0.00168597	0.0563197	-0.995115
fasn	-1.12192	1.2590236555345118	-4.74214	0.00172678	0.0563197	-1.01998
asns	-1.35167	1.462346099668595	-4.65631	0.00191987	0.0581445	-1.13018
pi3k_p85	-0.538592	0.9188532781800554	-4.35292	0.00281682	0.0782905	-1.52884
bad_p_s112	0.21914022074540573	0.9884836621163585	4.315931384536923	0.00295436	0.0782905	-1.57842
e_ef2k	-0.223498	0.5726196868070252	-4.15078	0.00366422	0.09139	-1.80228
paxillin	0.3223159216847993	1.8522434393080218	4.104082177258824	0.00389713	0.091799	-1.86632
cdk1_p_t14	0.24890678901796992	0.7656993246452245	4.012044460716693	0.00440459	0.0982919	-1.99348
pten	0.16467926713598535	1.1084946945413634	3.836016672695836	0.00558596	0.11842240122591419	-2.24007
ythdf2	0.28601458205427943	0.8134696870192084	3.6515619069271565	0.00720019	0.1423823811546541	-2.50305
acly_p_s455	-0.171496	0.8575510617016516	-3.63307	0.00738777	0.1423823811546541	-2.52966
plc_gamma1_p_s1248	0.4008486264817962	0.9375009538582806	3.4681439022110707	0.0093124	0.16282034500900572	-2.76886
bid	-0.0969827	0.6579257145197278	-3.42351	0.00992102	0.16282034500900572	-2.83416
cdk9	0.2214416816927698	0.9322044638896374	3.330016024771367	0.011337528045022813	0.16282034500900572	-2.97161
lcn2	-0.161651	0.820017	-3.32512	0.011417387237351083	0.16282034500900572	-2.97883
drp1	0.2013550157238595	1.0254397258614025	3.3212363373624507	0.011481203747349334	0.16282034500900572	-2.98457
mitf	0.17332663099909063	0.9249123335401398	3.3196567490367683	0.011507257897548705	0.16282034500900572	-2.9869
glucocorticoid_receptor	-0.109261	0.24550012482289135	-3.31096	0.011651842897361427	0.16282034500900572	-2.99974
ir_b	0.32203001291508704	1.3034810432182937	3.2969836544681885	0.011888240299281502	0.16282034500900572	-3.02039
acc1	-0.907957	1.4123456328533595	-3.29604	0.0119043	0.16282034500900572	-3.02178
cd4	-0.0829043	0.2872046452188777	-3.2508	0.012706371886306127	0.16835942749355617	-3.08878
rbm15	0.18494632876092543	0.9061107851414646	3.203103642374233	0.013614231823689846	0.17093075169446792	-3.15962
lc3a_b	0.15593558305405142	1.2868948328205214	3.1861707409294957	0.013952866935456021	0.17093075169446792	-3.18481
ttf1	-0.141659	0.8667146036480782	-3.17407	0.014200255847803264	0.17093075169446792	-3.20283
gata6	-0.341688	1.4693272305731946	-3.13431	0.0150467	0.17093075169446792	-3.26214
gab2	0.29691272948051306	1.0735652333545689	3.123412260115594	0.015287733150183795	0.17093075169446792	-3.27841
b_actin	0.3636666871551335	1.2135553486339388	3.1094880051897045	0.015601795432430825	0.17093075169446792	-3.29922
b_raf_p_s445	0.1790358998337771	1.1534559945634038	3.1042191402583885	0.0157224	0.17093075169446792	-3.3071
foxm1	-0.122087	0.8062838221112558	-3.08233	0.0162342	0.17208258750151242	-3.33985
s6_p_s240_s244	0.37724991488239756	1.3289777488499925	3.054842824205991	0.016901615779359662	0.17478744123045115	-3.38102
jagged1	0.11600776350655262	1.1272865247713557	3.0079244724218905	0.018108616909279368	0.18209470792155885	-3.45142
ace_cs1	-0.478947	0.7560134475486031	-2.98448	0.018745311758996394	0.18209470792155885	-3.48665
vegfr_2	0.27205276484252905	0.9353262727954221	2.978008602364915	0.018925236990690115	0.18209470792155885	-3.49638
mitofusin_1	-0.137113	0.29474677963008744	-2.96382	0.0193261	0.18209470792155885	-3.51773
histone_h3	-1.48204	2.2769257899711883	-2.92112	0.020586376234738468	0.182585	-3.58201
lyn	0.331612	1.9814455974644583	2.9137917635889865	0.020811364511505104	0.182585	-3.59306
mmp14	0.4986338007044623	0.7103741043670827	2.912186636391349	0.020861	0.182585	-3.59548
u_histone_h2b	-0.305107	0.6700579927153688	-2.90449	0.0211006	0.182585	-3.60709
plk1	-0.184505	0.4156607987592624	-2.85469	0.022721402256956475	0.1926774911389909	-3.68222
b7_h3	-0.15537	0.5043030124596598	-2.81495	0.0241077	0.20042514837105144	-3.74223
fabp5	0.3124004062624737	1.2616326838290248	2.748553869232266	0.026623836620460375	0.21401465245138532	-3.8426
cdc25c	-0.250634	0.8356939480491916	-2.74535	0.026751831556423165	0.21401465245138532	-3.84745
mcl_1	0.30249484062227006	1.1086051272496205	2.7192257338192247	0.0278206	0.218443	-3.88697
pkm2	0.2539801313067973	0.4779873157932812	2.667518447699716	0.030068101351912964	0.2317977267856563	-3.96519
paics	0.1675191740279982	1.0194557262787889	2.6488814595610055	0.0309235	0.234135	-3.99339
par	-0.109735	0.34491022630575624	-2.62647	0.0319852	0.23792509980885962	-4.02729
melanoma_gp100	-0.288158	1.0629139845522233	-2.59945	0.0333156	0.2435484649867769	-4.06816
sox7	0.11098143370323266	1.1494189277677667	2.5802649470781396	0.034294819525444685	0.2464576860811618	-4.09717
p44_42_mapk	0.16031424585361265	1.1983943482969026	2.559432511071854	0.0353915	0.25009965431874204	-4.12867
hmha1	-0.128185	0.1997408434486665	-2.52968	0.037020168971531764	0.2512980017301488	-4.17362
axl	-0.0993205	0.714391	-2.52467	0.0373021	0.2512980017301488	-4.18119
dapk2	-0.152918	1.0733095046844987	-2.52402	0.0373391	0.2512980017301488	-4.18218
caspase_8_cleaved	-0.163412	1.0032202331760816	-2.50193	0.0386088	0.2524349712462825	-4.21553
myosin_i_ia	0.24181042409274167	1.3616797405629681	2.500393125841189	0.038698757384453684	0.2524349712462825	-4.21785
x14_3_3_zeta	0.11450800406568407	0.8096603274609221	2.47652	0.0401244	0.2562161348755419	-4.25387
dm_histone_h3	-0.22068	1.3670346956058494	-2.47058	0.040486983577031385	0.2562161348755419	-4.26282
akt1	0.14725526922043808	0.9003775046487488	2.452499056274792	0.041612762456393115	0.2594678129633924	-4.29008
rip	-0.122537	0.4347281241516411	-2.42407	0.0434475	0.2641419385269625	-4.33291
caveolin_1	-1.09742	1.5314797863431984	-2.42163	0.043608338907753244	0.2641419385269625	-4.33658
pkc_b_ii_p_s660	0.32304523096350457	1.3613980216435613	2.405373368432538	0.0446982	0.2669303358093023	-4.36104
ets_1	-0.116839	0.6011203221512293	-2.37563	0.0467641	0.27538834198477163	-4.40574
enolase_1	0.23714746937787012	1.070147554355389	2.3419918466652945	0.049217396281931794	0.2775298648690678	-4.45622
atg7	0.35735971404374856	1.3373520241952064	2.340190558267819	0.0493524	0.2775298648690678	-4.45892
ndrg1_p_t346	-0.582278	1.293774526406184	-2.32751	0.0503128	0.2775298648690678	-4.47792
hexokinase_ii	0.621	1.695048060068186	2.3208875824547346	0.0508225	0.2775298648690678	-4.48784
p38_mapk	0.17885109287101275	1.2362825125407266	2.308725397134561	0.0517713	0.2775298648690678	-4.50604
uvrag	-0.0940192	0.8836515532525965	-2.30522	0.0520484	0.2775298648690678	-4.51129
cdc42	0.16313384556134047	1.2490783045235838	2.3018615412812826	0.0523146	0.2775298648690678	-4.51631
mek1	-0.118655	0.3751445359844663	-2.30124	0.0523641	0.2775298648690678	-4.51724
igf1r_p_y1135_y1136	-0.104102	1.2043942508867491	-2.29254	0.053061626404037325	0.2777546863618744	-4.53024
sgk1	0.16815038022358952	1.0053975295174067	2.2758707451500735	0.0544245	0.28054147143065633	-4.55514
b_catenin_p_t41_s45	-0.151403	1.0649394360199882	-2.26995	0.0549173	0.28054147143065633	-4.56398
pms2	-0.082017	0.5130115090070793	-2.25615	0.0560821	0.2830810436841528	-4.58455
rictor_p_t1135	-0.0738292	1.1770084041447133	-2.23655	0.057780321063138476	0.2858021789796516	-4.61375
dnmt1	0.3396284386251607	1.61649	2.2310395241860026	0.0582664	0.2858021789796516	-4.62194
atrx	0.44477909131265747	1.6337420167196668	2.221197343927057	0.059145579637292924	0.2858021789796516	-4.63658
midkine	0.14905847470681866	1.3402479399539684	2.213158814790341	0.0598734	0.2858021789796516	-4.64852
egfr	0.19190810045575812	1.2308548614084809	2.2118641142000737	0.0599915	0.2858021789796516	-4.65044
c_raf	0.10493049274594224	0.8520063140888232	2.2031097004936373	0.0607959	0.2864163381656483	-4.66344
caspase_3_cleaved	-0.317166	1.1640376043535694	-2.16508	0.0644171	0.3001412729549011	-4.71977
tfam	-0.215873	0.6498049108662194	-2.14187	0.0667316	0.3075458018825488	-4.75405
p70_s6k_p_t389	-0.212261	1.137119188215933	-2.11577	0.0694323	0.3165515177413609	-4.79248
synaptophysin	-0.0823968	0.5908973280554282	-2.07318	0.0740743	0.3282081102976761	-4.85497
shp2	0.0874211	0.9745158749284318	2.064991752901183	0.0750014	0.3282081102976761	-4.86695
rpa32_p_s4_s8	0.0974011	0.8915985931374386	2.0593879000686246	0.0756423	0.3282081102976761	-4.87514
egfr_p_y1173	0.0666252	1.0022893306570626	2.0567739378493126	0.075943	0.3282081102976761	-4.87896
inpp4b	-0.0742852	0.5768334838717603	-2.0517	0.0765306	0.3282081102976761	-4.88637
slc1a5	-0.190169	0.834944	-2.05081	0.0766335	0.3282081102976761	-4.88766
wee1	-0.0981219	0.4856194694480942	-2.04052	0.0778395	0.33003965152387305	-4.90267
bax	0.1338876937065493	0.830357	2.0243381209639364	0.0797743	0.33489427519743586	-4.92623
mitofusin_2	0.0835013	0.4597369820777287	2.00081	0.0826716	0.3392287200771993	-4.96038
pras40_p_t246	-0.478977	2.212354975843542	-1.9908	0.0839346	0.3392287200771993	-4.97487
erk5	0.19755690265043857	1.0598063645513955	1.9902815226557837	0.0840007	0.3392287200771993	-4.97563
c_abl	0.0582619	0.9896448274768236	1.9902309652546182	0.0840071	0.3392287200771993	-4.9757
cyclin_d1	-0.0660167	1.0034958882197056	-1.964	0.0874103	0.3496411461342776	-5.01357
patched	-0.0620946	1.0370729988763911	-1.95258	0.0889346	0.3524137155078037	-5.03003
mlkl	-0.0671833	0.20576015578398338	-1.93148	0.0918169	0.36046637753101807	-5.06033
il_6	-0.075579	0.77722	-1.92527	0.0926824	0.3605259951184493	-5.06922
ambra1_p_s52	0.11770692243616632	0.8936653078094355	1.9072214532856275	0.0952427	0.36428405483162746	-5.09503
g6pd	-0.0839274	0.8064379201926085	-1.90256	0.0959143	0.36428405483162746	-5.10167
napsin_a	-0.0625219	1.0958294831695294	-1.90041	0.096226	0.36428405483162746	-5.10474
connexin_43	0.1886235842943249	0.44369318292399734	1.8779643382431166	0.0995389	0.37349095129074183	-5.13669
tuberin_p_t1462	-0.0576018	0.7052003461726091	-1.85935	0.10236862398283396	0.3779629383773089	-5.16307
ythdf3	0.15110292094395827	0.9156288922668526	1.8562857831832185	0.10284177041779392	0.3779629383773089	-5.16741
b_catenin	0.3617398198058034	0.8221096918222205	1.852656129435492	0.10340495483907507	0.3779629383773089	-5.17254
atg5	0.060200765046588556	0.3997528823849107	1.827640281784538	0.10736751952539188	0.3878225207967582	-5.20781
gli1	-0.095103	1.1067637905680041	-1.82415	0.10793173927834308	0.3878225207967582	-5.21271
ddb_1	0.0769188	1.044872247473338	1.8114321787089966	0.11001189938317002	0.3898289721403595	-5.23056
cyclin_e1	0.4375258152643633	2.021216265581374	1.8082197393777357	0.11054333314754627	0.3898289721403595	-5.23506
pdk1_p_s241	0.11403619839798562	1.0315276483055518	1.8039805568674692	0.11124836233250826	0.3898289721403595	-5.24099
aurora_abc_p_t288_p_t232_p_t198	-0.123655	0.911891	-1.79698	0.11242140600605594	0.3907104602177682	-5.25078
cdkn2a	-0.0660364	0.7489597754789672	-1.76425	0.1180669974984813	0.4031482265222071	-5.29635
wipi2	-0.111007	0.6055656519451537	-1.76303	0.11828213950749318	0.4031482265222071	-5.29804
p21	-0.0702417	0.9018766009924388	-1.75569	0.11958617308572812	0.4031482265222071	-5.3082
cdc2_p_y15	-0.11694	1.452934920955452	-1.75448	0.11980348240990117	0.4031482265222071	-5.30989
stathmin_1	-0.141039	1.0500502866375194	-1.74526	0.12146409391000164	0.40551791982551727	-5.32263
keap1	0.0863664	0.8898543575209825	1.733448722818344	0.12362317069368042	0.40795132892849223	-5.33892
p27_p_t198	-0.0542851	0.9685119648823501	-1.72842	0.12455380345082791	0.40795132892849223	-5.34584
rab11	0.0433216	0.7714072095945854	1.7255918313256542	0.1250794168884528	0.40795132892849223	-5.34973
tigar	0.0669921	0.7793819544683692	1.717898520590776	0.12652095728263926	0.409503	-5.36029
e2f1	-0.0813621	1.011648635079639	-1.7049	0.12899237417670448	0.4143321618456728	-5.3781
mek1_p_s217_s221	0.3002345993288159	0.9807756908861855	1.6966705020840431	0.13057983380255558	0.4143321618456728	-5.38934
creb_p_s133	0.11616509967178718	0.463084	1.6947931539998806	0.1309445983191513	0.4143321618456728	-5.3919
amp_ka	0.0947339	0.9494780297449693	1.6842970168193359	0.13300158643885285	0.4148973305666211	-5.40619
yes1	-0.0574005	0.8177670428766296	-1.6774	0.13436891552417543	0.4148973305666211	-5.41556
sgk3	0.24232484535250798	1.025492097800141	1.6772291536573993	0.1344036734551069	0.4148973305666211	-5.4158
xbp_1	-0.67931	1.942854211207433	-1.67406	0.13503733872215498	0.4148973305666211	-5.4201
dusp6	-0.29233	1.2753084104807446	-1.66269	0.1373309329368752	0.41890874507363374	-5.43549
fibronectin	0.21450291401584198	1.0353047413374494	1.6487484363045355	0.1401942152694712	0.42458819481611276	-5.45431
rad23a	-0.199228	0.9598408042194808	-1.6356	0.1429448192369011	0.42984825075493666	-5.47199
eph_a2_p_s897	0.691733	1.3802838416586245	1.6282375601665833	0.14450689384796697	0.43148537317984503	-5.48186
x4e_bp1_p_s65	0.0770528	1.024827529566198	1.613694664038906	0.14763870352728953	0.43775391815084447	-5.5013
eph_a2	0.5806132752318691	1.4637257050095616	1.6040006430932798	0.14976094970099527	0.4379898818542822	-5.51421
rab11fip1	0.17334480223740917	0.5810805622586298	1.6003822962986394	0.1505602614990513	0.4379898818542822	-5.51902
vav1	0.4152350175899493	1.9051834034591208	1.5992226136873604	0.15081727063850284	0.4379898818542822	-5.52056
xpf	-0.071364	0.694171	-1.59272	0.15226625821432413	0.4387808931998485	-5.52918
plc_gamma2_p_y759	0.30567611911853376	1.4539142579240054	1.5887374277617607	0.1531593683810792	0.4387808931998485	-5.53446
her3_p_y1289	0.0770965	1.1364858381282898	1.570342528720021	0.15734902908915752	0.4461307193330882	-5.55873
kap1	0.0767072	0.8343832389133661	1.5644886921255474	0.1587041465015554	0.4461307193330882	-5.56643
ciita	-0.0422757	0.8766935050668546	-1.56373	0.1588814590077743	0.4461307193330882	-5.56743
m_tor_p_s2448	0.0727248	0.943742	1.5535159430918137	0.16127299439597284	0.4498667738413979	-5.58082
fancd2	-0.0750389	0.929953	-1.54461	0.16338532738517444	0.4527802536687187	-5.59246
mapk_p_t202_y204	0.2748661588535224	1.146647928475827	1.5070485074232707	0.17257592485964107	0.47334631585984815	-5.64117
jak2	0.16838794035109994	1.1524963577589271	1.501160763525938	0.17405811770058782	0.47334631585984815	-5.64875
alkbh5	0.10831712265515869	0.7611176631176518	1.5007746445467811	0.17415571998617055	0.47334631585984815	-5.64925
x14_3_3_beta	-0.0959565	0.998317	-1.47062	0.1819328389598291	0.4913345459806849	-5.68781
rictor	0.12224061265068042	0.9898886565146792	1.4585949073360192	0.18511874949472762	0.4967743657326868	-5.70307
pea_15	0.1273653604648881	1.0083437778822932	1.4447897071718714	0.18883870337122693	0.4994880081937195	-5.7205
parg	-0.0749802	0.6992153609929254	-1.44278	0.18938636563962505	0.4994880081937195	-5.72303
atg4b	-0.0597202	0.8986789423038289	-1.44176	0.18966407858299256	0.4994880081937195	-5.72431
taz	0.0485922	1.039451040888615	1.4327603510776235	0.19213423599831816	0.5028698522425118	-5.73561
pax6	-0.155629	1.0344159436691847	-1.42543	0.1941661274467549	0.5030750748195593	-5.74478
irf_3	0.064181	1.0477408680097833	1.4172507260195946	0.19645847599218402	0.5030750748195593	-5.75499
cdc6	-0.072332	0.8270568135408453	-1.41264	0.19776165553772246	0.5030750748195593	-5.76074
tsc1	0.13257161345389878	1.1666558633790087	1.4093357071935069	0.1986982701963972	0.5030750748195593	-5.76484
mnk1	-0.208795	1.4793993654486608	-1.40873	0.19887084822530937	0.5030750748195593	-5.76559
ubac1	-0.102952	0.8679744047745955	-1.40711	0.19933163341907065	0.5030750748195593	-5.7676
akt_p_t308	0.0815463	0.8686855095619306	1.4024920426303265	0.20065302951561073	0.5034135178379819	-5.77332
msh2	0.0742389	1.0335900977170376	1.380648678117526	0.20700584629306665	0.5134504655505034	-5.80025
grb7	-0.0526157	1.0133665457189882	-1.37724	0.20801358763445663	0.5134504655505034	-5.80443
myh11	4.339614835503715	5.308191464133572	1.3763166622691498	0.2082865096101099	0.5134504655505034	-5.80556
cox2	0.13196043408822755	0.9231681765475972	1.3405206739509505	0.21913622648668096	0.5344858606993842	-5.84906
crabp1	-0.112648	1.2341163386174603	-1.3395	0.2194531191571313	0.5344858606993842	-5.85029
collagen_vi	-0.0695653	0.8224341923960796	-1.33581	0.22060147552450998	0.5344858606993842	-5.85473
ldha	-0.0358597	0.17401709391068382	-1.33098	0.2221081687211866	0.5350787701010404	-5.86053
pip4k2b	0.1142430010044817	1.1938255182893998	1.3197495989790087	0.22565418329605114	0.5405501339973202	-5.87398
cd44	0.1274222350522547	0.8400137472813706	1.3126888577039115	0.22790762250410962	0.5414694877403329	-5.88239
stat3_p_y705	-0.0522154	0.8310012315956423	-1.31056	0.22859207147528204	0.5414694877403329	-5.88493
pi3k_p110_a	0.0437901	1.2233182002241985	1.3020411072956506	0.23134245388125674	0.5449005475620062	-5.89503
notch1	-0.062521	0.9339646379164993	-1.29814	0.2326108469545357	0.5449005475620062	-5.89964
merit40_p_s29	-0.0677977	0.8016166161779629	-1.28935	0.23549439358423727	0.5486243015369044	-5.91001
her2_p_y1248	0.042252001727011046	1.0182850828637893	1.2824108921121546	0.23779131568109474	0.5509481849660337	-5.91816
beclin	0.034390567185201504	0.9553425718294677	1.268003858747212	0.24262132000286443	0.5589796358826179	-5.935
shp_2_p_y542	-0.0691	1.2682267681937562	-1.26338	0.244188	0.5589796358826179	-5.94037
rb_p_s807_s811	-0.0630931	0.6255916118083893	-1.26037	0.2452127647975635	0.5589796358826179	-5.94387
fak_p_y397	-0.0636243	0.7304983161431836	-1.25134	0.24831314190242829	0.5630201720140621	-5.95432
trip13	-0.0589801	0.8488586880167387	-1.24336	0.25107796906619023	0.5642550900589373	-5.96352
sirp_alpha	0.11132576414904582	0.6787131538987216	1.2420879093976411	0.2515193679743848	0.5642550900589373	-5.96497
mdm2_p_s166	0.0767527	0.7025084620124893	1.2362592157962704	0.25355810316412686	0.5658349249557357	-5.97166
perk	-0.132924	1.19893	-1.22619	0.2571142466054285	0.5707667045062915	-5.98317
irf_1	-0.111729	1.0337641526933705	-1.2185	0.25985633379147444	0.5713986336788734	-5.9919
ptpn12	0.052840379094600376	0.790253	1.2178343747519713	0.2600941893868457	0.5713986336788734	-5.99266
calnexin	-0.140997	0.7305061187757501	-1.20467	0.2648491688873052	0.5765563247706386	-6.00753
pd_l1	-0.168364	1.7229919951811938	-1.1991	0.26688261407610653	0.5765563247706386	-6.01379
wtap	-0.0348475	0.18901248646529956	-1.1988	0.2669945669780957	0.5765563247706386	-6.01413
prc1_p_t481	-0.0646024	1.190415142399264	-1.19638	0.26788112259390523	0.5765563247706386	-6.01684
notch1_cleaved	-0.0427151	0.9123785491021776	-1.17844	0.27454139612341416	0.5879068280622606	-6.03684
bcl2	-0.445157	2.1103940635711065	-1.17329	0.2764782076721064	0.5881261474635822	-6.04254
grb2	0.12324001292471354	1.1077564678521978	1.1708025969740374	0.27741799408659534	0.5881261474635822	-6.04529
irs2	-0.0940884	0.8017330231957557	-1.15664	0.2828182818465545	0.5954596776184553	-6.06087
fak	0.028818047977504868	0.5367945237659234	1.1543827022523072	0.28368597848803767	0.5954596776184553	-6.06334
phlpp	0.0633388	0.7505388687566421	1.1436312545483696	0.28785259671286656	0.5993070318641832	-6.07505
x4e_bp1_p_t37_t46	0.1793526917059074	1.66341	1.1415244763189847	0.2886748780283178	0.5993070318641832	-6.07734
yb1_p_s102	-0.0566653	1.102989663840006	-1.13735	0.2903114399692233	0.5993070318641832	-6.08187
dj1	-0.0806133	0.7295810812523765	-1.13248	0.2922253688130313	0.5993070318641832	-6.08712
irs1	-0.0425327	1.1202983384703735	-1.12841	0.2938377350229515	0.5993070318641832	-6.09151
chk1_p_s345	0.0655234	0.9873541301559703	1.1253522338898863	0.29505075822791965	0.5993070318641832	-6.0948
rab25	-0.0346983	0.4218548817999013	-1.12444	0.29541313598965635	0.5993070318641832	-6.09578
bcl_x_l	-0.0686274	0.8362967432517668	-1.11283	0.3000644722178331	0.6052979580545911	-6.10819
c_jun_p_s73	0.0665873	1.0782067240492492	1.1058519119242662	0.3028897651330042	0.6052979580545911	-6.11562
folliculin	-0.0320356	0.3482161169045669	-1.10274	0.3041543417067017	0.6052979580545911	-6.11891
mct4	-0.115268	1.0140067716596513	-1.09931	0.3055565302304132	0.6052979580545911	-6.12254
fn14	-0.194337	1.2748504856347234	-1.09586	0.30696924262513203	0.6052979580545911	-6.12618
rsk1	0.2574605683790965	1.4811969333703916	1.0940410228289366	0.30771852994450793	0.6052979580545911	-6.1281
b7_h4	-0.0397534	0.8858951519255417	-1.09248	0.3083593371221502	0.6052979580545911	-6.12973
cenp_a	-0.0394091	0.6337318446671429	-1.08662	0.3107821238185743	0.6072424907791497	-6.13588
sf2	0.0861442	1.3575061786077696	1.0776427650105107	0.31452461434191326	0.6117359471604185	-6.14526
glutamate_d1_2	0.0864865	1.5580348017844217	1.058150697702724	0.32276972167702744	0.624906	-6.16542
evi1	-0.0591363	0.9498277403052957	-1.04655	0.32775562309924444	0.6306699677994327	-6.17729
vasp	-0.141107	0.9351245941471494	-1.03777	0.3315721226537253	0.6306699677994327	-6.18621
hsp60	-0.0938247	0.9237247629461927	-1.03281	0.33374431558493106	0.6306699677994327	-6.19123
tead	0.0580827	0.8606126625797001	1.0323473440679336	0.33394525109808704	0.6306699677994327	-6.19169
mek2	-0.0476785	1.0787348458448833	-1.02813	0.3357980806572966	0.6306699677994327	-6.19594
stat1_p_y701	-0.0352058	0.9162229755682967	-1.02311	0.33801946387176607	0.6306699677994327	-6.20098
crabp2	-0.0781959	1.0278890726245007	-1.0206	0.3391328865134096	0.6306699677994327	-6.2035
igfbp2	-0.0240783	0.240277	-1.02042	0.33921221201392937	0.6306699677994327	-6.20367
mig6	-0.0585846	0.9522553101730549	-1.01726	0.34061970028379424	0.6306699677994327	-6.20683
dyrk1b	-0.0533194	0.909784	-1.01562	0.341351	0.6306699677994327	-6.20847
gclm	0.0422008	0.9496462450185039	1.0139212931324486	0.3421087089478055	0.6306699677994327	-6.21016
pdhk1	0.0356906	1.008245578680754	1.0070038833738302	0.3452129640560361	0.6336376483106463	-6.21702
fox_o3a_p_s318_s321	-0.103196	1.2566725427803127	-0.998117	0.3492328678006098	0.6353696138988566	-6.22579
ca9	-0.0741191	1.0643090324471869	-0.996436	0.3499970752604111	0.6353696138988566	-6.22744
atp5h	-0.103304	1.094245022098485	-0.993034	0.35154834647627425	0.6353696138988566	-6.23078
prex1	-0.0490684	0.5383536366696848	-0.988834	0.35347	0.6353696138988566	-6.23489
pak1	0.19393545979386662	0.8487172777867283	0.9850259554112446	0.3552197001565754	0.6353696138988566	-6.2386
dna_ligase_iv	0.0678855	0.8141132716628371	0.9797169524764883	0.35766985104083865	0.6353696138988566	-6.24376
dna_polg	-0.495932	1.6970302609353287	-0.97754	0.3586781351196891	0.6353696138988566	-6.24586
hla_dqa1	-0.0318149	0.17677919231504996	-0.975764	0.3595023133930383	0.6353696138988566	-6.24758
lrp6_p_s1490	-0.0685028	1.0487642771334036	-0.973394	0.36060483369958224	0.6353696138988566	-6.24987
zap_70	-0.142509	0.5687821318297319	-0.96967	0.3623416049890689	0.6353696138988566	-6.25346
hif_1_alpha	0.13750311559501405	0.918981	0.9676724484901106	0.3632761146764892	0.6353696138988566	-6.25538
p38_mapk_p_t180_y182	-0.320402	1.323847188297168	-0.965832	0.36413871739958054	0.6353696138988566	-6.25714
ar	0.036841373401656496	0.7033963397124738	0.9597855075742296	0.36698305879682835	0.637708	-6.26293
cyclin_b1	-0.0284819	0.2869165589163835	-0.948862	0.3721641122566791	0.6440717697829875	-6.2733
egfr_p_y1068	0.27684910503733917	1.7582768428900717	0.9408290440586653	0.37600914410462916	0.6480808012209869	-6.28087
tufm	-0.0261806	0.4522530295506389	-0.920833	0.3857088994868149	0.6621075845441681	-6.2995
e_if4g	-0.0500018	0.9814382607500599	-0.909814	0.3911321201571648	0.6669807464608882	-6.30963
gys_p_s641	-0.125297	0.9185514417223992	-0.908679	0.3916938817659461	0.6669807464608882	-6.31066
rsk	0.14015954369939676	1.1805289287768892	0.9048719409660191	0.39358266383917606	0.6675161978712426	-6.31414
p_cadherin	-0.0440442	1.063601908353449	-0.887049	0.40251348331089953	0.6799430953140295	-6.33024
pr	-0.0200699	0.9176618640502648	-0.879451	0.40636518421286283	0.6837255480406899	-6.33703
x4e_bp1	-0.03978	1.2069825001709245	-0.875692	0.40828052259236325	0.6842329706686247	-6.34036
gli3	0.0555264	0.8179078007290683	0.8680834998687035	0.4121771723553541	0.6869484060788206	-6.34709
dvl3	0.083507	0.9533132011628899	0.8662092701898063	0.41314114044834727	0.6869484060788206	-6.34874
myosin_i_ia_p_s1943	0.025751	0.3446761908825866	0.8589792478356265	0.4168748569600138	0.6904489818400229	-6.35507
glutaminase	0.049274826787256254	1.0395477432368139	0.8397957387339625	0.4268978585557329	0.7005962896537454	-6.37167
pea_15_p_s116	-0.0241289	0.6556887231616821	-0.837418	0.4281518132767831	0.7005962896537454	-6.3737
jnk_p_t183_y185	-0.0564301	1.1398185105473295	-0.834369	0.4297636339341677	0.7005962896537454	-6.37631
jnk2	-0.113022	1.365644865070564	-0.832319	0.4308501385281369	0.7005962896537454	-6.37805
xiap	0.0680527	0.7859062186875974	0.8263737289968561	0.4340108950914955	0.7005962896537454	-6.3831
cox_iv	0.020575515816215667	0.13993632428911132	0.8232455592802865	0.435681	0.7005962896537454	-6.38574
yap	-0.0377935	0.6338334814269643	-0.818089	0.43844263109594717	0.7005962896537454	-6.39007
cog3	-0.0282177	0.7900717017472241	-0.816807	0.4391309589927934	0.7005962896537454	-6.39115
plc_gamma1	0.12293158244305435	1.1762825692570817	0.8125098647653214	0.4414446212095383	0.7005962896537454	-6.39474
pdcd4	0.0525646	0.7790738719085482	0.8114148068574405	0.4420355263024326	0.7005962896537454	-6.39565
lad1	0.032018895891863686	0.6905922511947403	0.8105373276084025	0.44250941853132697	0.7005962896537454	-6.39638
fgf_basic	0.12269090684708894	1.404092488433354	0.8099445927582726	0.4428297302528391	0.7005962896537454	-6.39687
slfn11	-0.0604623	0.9751390205967322	-0.803836	0.44613995725177447	0.7032094493485218	-6.40194
merlin	0.0371577	0.5721057989014512	0.7983270100163113	0.44914016290837033	0.7033197814654557	-6.40648
atm	-0.0334728	0.4072351160054574	-0.797618	0.4495275018328738	0.7033197814654557	-6.40706
pkc_delta_p_s664	-0.0224194	1.0669267708674708	-0.780237	0.4590886934162395	0.715049	-6.4212
a_raf	-0.0569183	1.2123750231241082	-0.773595	0.4627783547024694	0.715049	-6.42653
n_cadherin	0.054596880962180405	0.6730354521092449	0.7729186827717895	0.4631552787326979	0.715049	-6.42707
er_a	-0.0350711	0.3275687656849913	-0.771816	0.4637702580972721	0.715049	-6.42795
smad4	0.019299057182679658	0.9088246218512035	0.7552628789313109	0.47306613780668605	0.7244454276723155	-6.44105
arid1a	-0.043918	0.98516553577563315	-0.754882	0.4732815647764891	0.7244454276723155	-6.44135
creb	0.0217703	0.6411919923366196	0.7451487147977468	0.47880678721306436	0.7302664668285587	-6.44893
msi2	-0.0490512	0.8677961909747476	-0.737227	0.483335	0.7345310358614706	-6.45504
c_met_p_y1234_y1235	-0.0195401	1.0043582540416873	-0.716422	0.4953611760648987	0.7501183523268466	-6.47082
e_ef2	-0.0706279	0.8277900964473898	-0.706488	0.5011707544564592	0.7537913551905567	-6.47821
frs2_alpha_p_y196	-0.0265002	0.9721743641909182	-0.702502	0.5035142252644533	0.7537913551905567	-6.48115
mmp2	0.028102504078969637	0.7626506102095747	0.6994416811183591	0.5053181889667533	0.7537913551905567	-6.4834
akt_p_s473	0.12895926666457713	1.054719867519022	0.6946079378659701	0.5081758819526572	0.7537913551905567	-6.48694
pk_ca	-0.0830955	1.1252009753567012	-0.694546	0.5082124951763114	0.7537913551905567	-6.48698
igf_rb	-0.0442497	0.6385268582712852	-0.692014	0.5097138155309867	0.7537913551905567	-6.48882
bak	-0.0942919	1.1889677816817705	-0.691142	0.5102314125936079	0.7537913551905567	-6.48946
pgm1	0.025344741460344933	0.9632336726949282	0.6852057711072149	0.5137636989152692	0.7539915124186347	-6.49375
msh6	-0.0398598	0.5427718966851715	-0.684938	0.5139234601155317	0.7539915124186347	-6.49394
oct_4	-0.0281532	0.9625442877408523	-0.66945	0.5232136294913279	0.764974	-6.50498
macc1	0.084464	1.2319603766109966	0.6594447162378244	0.529271	0.7711708039785505	-6.51199
lasu1	0.027948596895312372	0.7815095116915262	0.6443117928218453	0.5385128164223336	0.7754517906472536	-6.52242
acsl1	-0.573407	4.589900680048299	-0.642828	0.5394241122484423	0.7754517906472536	-6.52343
aurora_b	0.0339681	0.7401235762633829	0.6427295485695625	0.5394847908241698	0.7754517906472536	-6.5235
acvrl1	0.0347454	0.9898057470184933	0.6426653652475816	0.539524	0.7754517906472536	-6.52354
hla_dr_dp_dq_dx	-0.0187678	0.9143303580183765	-0.629164	0.5478614196016227	0.784774	-6.53264
rrm1	-0.0763789	1.2559536029933165	-0.620701	0.5531270097845866	0.7896493338338879	-6.53826
h2ax_p_s139	-0.0173397	1.0068363311094894	-0.613689	0.5575118728686875	0.793238	-6.54286
tuberin	-0.0281665	0.4106736027474762	-0.610589	0.5594567225170424	0.7933433121980801	-6.54488
e_cadherin	-0.0257315	0.8201678394297521	-0.603382	0.563994	0.7971121247888568	-6.54954
merit40	0.020514779996477606	0.30928987395343277	0.5920384392872311	0.5711796502371028	0.8019624262880666	-6.55676
bim	0.10025283178869149	1.13219	0.591992	0.5712090866485757	0.8019624262880666	-6.55679
pkc_a_b_ii_p_t638_t641	-0.108737	1.4818744069461949	-0.582363	0.5773494794041139	0.8079081824004762	-6.56283
atr	0.025821908676689542	0.9212338981121082	0.5757331141127282	0.5815993333004978	0.8110952019826203	-6.56694
chk1_p_s296	-0.22743	2.002934083787103	-0.571629	0.5842391432804126	0.8110952019826203	-6.56946
pip4k2a	0.045231059743173985	0.7049922548125528	0.5698798645643668	0.5853658769025515	0.8110952019826203	-6.57053
csk	0.0747573	1.2259545118442488	0.5476853516060114	0.5997714627563975	0.8257742238451676	-6.58383
wipi1	-0.0723459	1.1002031823962484	-0.547504	0.5998899788803365	0.8257742238451676	-6.58393
a_raf_p_s299	0.020875705945556655	0.8597789457188142	0.5445800045626178	0.6018024414343321	0.8257742238451676	-6.58565
imp3	0.0227259	1.0246686165018766	0.5352523310325273	0.6079254643723799	0.8306208910573039	-6.59106
er_a_p_s118	0.016585761083051986	0.801827	0.5332373341841969	0.6092525875443904	0.8306208910573039	-6.59222
pak_p_s474_s602_s560	0.030625335922707997	0.7297335295351398	0.5193899799667302	0.6184147093589857	0.8351767583167288	-6.60008
atm_p_s1981	0.0256101	0.8405585207164192	0.5184853730166944	0.619016	0.8351767583167288	-6.60058
ulk1_p_s757	0.0233795	1.1503393598726894	0.5176761556020774	0.619554	0.8351767583167288	-6.60103
claudin_7	-0.0510213	0.472066	-0.516294	0.6204732992211546	0.8351767583167288	-6.6018
ercc1	0.016596477831198775	0.8432111907546256	0.49752931887802143	0.6330256276040582	0.8467616513815052	-6.61208
lck	-0.230377	1.512724227063911	-0.495021	0.6347137277667181	0.8467616513815052	-6.61343
b_raf	-0.0345092	0.9484136265714227	-0.489625	0.6383520719882734	0.8467616513815052	-6.6163
hsp27_p_s82	0.013179227443124414	0.20591573365146687	0.48922028487088753	0.638625	0.8467616513815052	-6.61652
m_tor	0.027767157278243637	1.0049622768127628	0.48856893240378474	0.6390653972690605	0.8467616513815052	-6.61686
pygb	-0.0440437	1.0811740085463106	-0.475977	0.6476019163219293	0.8527183392628457	-6.62344
dusp4	-0.0494845	1.0272149602520715	-0.474846	0.6483718803044647	0.8527183392628457	-6.62402
hexokinase_i	0.018270388012114003	0.627842	0.470079	0.6516199605915158	0.8527183392628457	-6.62647
gcn5l2	0.0342486	0.8609972223190544	0.4674032107012563	0.653447	0.8527183392628457	-6.62783
pdk1	0.019707068934108785	0.8418195969120216	0.4671550818761315	0.6536166515576058	0.8527183392628457	-6.62796
trim24	-0.011597	0.9769983049054397	-0.458822	0.6593233061083593	0.8575247907667005	-6.63215
vhl	-0.0176062	0.5816642718101843	-0.448381	0.6665071780449314	0.8642172583824187	-6.6373
smad3	-0.0239782	1.075022617680165	-0.444131	0.6694418971515774	0.8653761109520391	-6.63936
enolase_2	-0.0218733	0.6017614562393365	-0.435027	0.6757491585133688	0.8680035266362364	-6.64372
trim25	-0.00973239	0.0529931	-0.433878	0.6765468998356862	0.8680035266362364	-6.64426
e_if4e	-0.0172953	0.8302530082924221	-0.430047	0.6792111005587931	0.8680035266362364	-6.64607
sdha	-0.0807226	1.3711384442582226	-0.428711	0.6801408374577202	0.8680035266362364	-6.64669
pak4	-0.0313408	1.0820459823474504	-0.424159	0.6833144248204119	0.8680035266362364	-6.64881
x53bp1	0.025968613229494064	0.6727575679710641	0.4225366074082908	0.6844475097590131	0.8680035266362364	-6.64956
granzyme_b	-0.0406917	1.0380923688161035	-0.420177	0.6860967132148563	0.8680035266362364	-6.65065
smad1	0.0191913	0.9957580371763632	0.4147584740487732	0.68989	0.8680035266362364	-6.65312
atg3	0.0402283	1.140576116739919	0.41474572271108234	0.6898990294254992	0.8680035266362364	-6.65312
xrcc1	0.0245303	1.1009266253077463	0.4060492004731111	0.696007	0.8730979440722708	-6.65702
her3	0.021175466339368176	0.8020896230952309	0.40306274124905567	0.6981105097552495	0.8731529679534684	-6.65834
heregulin	-0.0169737	1.1486623952362152	-0.394767	0.7039671181557856	0.8743282254357414	-6.66196
hes1	0.021651682107279968	0.76381	0.38951993095692317	0.7076829240709568	0.8743282254357414	-6.66422
rip3	-0.014014	1.0420442232744618	-0.388608	0.7083292350801103	0.8743282254357414	-6.66461
parp	-0.0632856	0.47388793875150853	-0.387656	0.7090047268392698	0.8743282254357414	-6.66501
sod2	0.016793377763337558	0.5974605115974788	0.3871545707658831	0.7093606357308846	0.8743282254357414	-6.66522
aurora_a	-0.0884362	1.0676778534512787	-0.379686	0.7146688607827121	0.8775603591579325	-6.66836
src_p_y527	-0.0471605	1.147211296367675	-0.377646	0.7161223685581242	0.8775603591579325	-6.66921
akt1_p_s473	-0.0197011	1.0272967743959203	-0.364669	0.7253931716674498	0.8853785529823777	-6.67449
s100a4	0.016719956958346827	0.6312959979656201	0.35838860788118343	0.7298980130407595	0.8853785529823777	-6.67699
cd134	-0.0108967	0.8129113742496751	-0.35821	0.7300266431240849	0.8853785529823777	-6.67706
pd_1	0.0095777	0.9917638536661042	0.35705649533191364	0.7308549376033777	0.8853785529823777	-6.67751
p70_s6k1	0.017344470625972885	1.1094833740010186	0.3485208590120105	0.736998	0.8889299429454115	-6.68082
mif	0.010700028413155205	0.5884103338199417	0.3471604106518923	0.7379795752754359	0.8889299429454115	-6.68134
chd1l	0.0365939	0.9079991955951451	0.3428735638517943	0.7410743960912101	0.8901290196676291	-6.68297
sfrp1	0.00954334	0.8587997861628943	0.33938739641562027	0.7435949257723569	0.8906334704166082	-6.68428
gys	-0.0294502	0.7459672623545469	-0.333491	0.7478656917095722	0.8932255022108693	-6.68646
rpa32	0.023259586743529237	0.6060180572386287	0.32284880018513973	0.7555973521979586	0.8982642500887817	-6.69031
fto	0.00832408	0.18214122511535644	0.3218540989640083	0.7563215501926771	0.8982642500887817	-6.69066
stat3	-0.0434936	0.9268137125037118	-0.309162	0.7655847004089104	0.9067260138921174	-6.69508
c_raf_p_s338	0.022064	1.0801434245728494	0.3044078611371897	0.7690648974130498	0.9083106309279474	-6.69669
hsp70	0.00692444	0.28894397252644993	0.29448038632154055	0.7763504291913899	0.9130172943109356	-6.69997
caspase_7_cleaved	0.15785955575132515	1.3906588855441215	0.2850742585148221	0.7832754126537392	0.9130172943109356	-6.70298
eph_a2_p_y588	-0.0135075	0.8641017515596008	-0.284935	0.7833782992784567	0.9130172943109356	-6.70303
raptor	-0.0142804	0.8791623309343028	-0.284932	0.783381	0.9130172943109356	-6.70303
p27_kip1	0.010482807549047068	0.8657200045396003	0.2843401896891105	0.7838167337952371	0.9130172943109356	-6.70321
mettl3	0.0187947	0.7825329497707939	0.2759623565388433	0.7900036623668995	0.916534	-6.70581
ddr1_p_y513	0.020511780333045015	1.125456866807841	0.27410447775370594	0.7913778748245177	0.916534	-6.70637
p90rsk_p_t573	0.0775816	1.0108687267137597	0.2699354565133584	0.7944644148399302	0.916534	-6.70763
pyk2_p_y402	-0.00852986	1.0388841282796455	-0.267167	0.7965160988137898	0.916534	-6.70845
cd26	-0.0450792	1.1076988912117056	-0.265646	0.7976440196619717	0.916534	-6.7089
c_iap2	-0.0114043	1.1327970197962745	-0.260185	0.8016979975237417	0.9177842764683279	-6.71049
brd4	-0.00618977	0.12110888461368027	-0.258351	0.803061	0.9177842764683279	-6.71102
tfrc	-0.00592651	0.12821914496453787	-0.252942	0.8070854257164832	0.9195543194423802	-6.71255
p27_p_t157	0.010043117391278278	0.88783	0.24883207895235587	0.8101470280767623	0.9195543194423802	-6.71369
ct_ip	-0.0102128	0.7059056462495061	-0.24692	0.8115728235392452	0.9195543194423802	-6.71422
src_p_y416	0.018564891857209553	0.8904511752412134	0.2446245989527828	0.8132850702615391	0.9195543194423802	-6.71484
foxo3	-0.00684012	0.8828401522779235	-0.239943	0.8167806581483541	0.9210505294013355	-6.7161
histone_h3_p_s10	-0.0134859	0.8773363603137226	-0.226418	0.8269050801497481	0.9299940423965336	-6.7196
sox17	-0.0113025	0.9807446435561583	-0.218022	0.8332075140138642	0.9324178465914034	-6.72167
gsk_3a_b_p_s21_s9	0.0117078	0.50259	0.21577541986405405	0.8348962995345465	0.9324178465914034	-6.72221
bcl2a1	-0.0157072	1.0852156711475667	-0.21397	0.8362541140498729	0.9324178465914034	-6.72264
wee1_p_s642	-0.00636741	0.83959	-0.20957	0.8395654880026138	0.9324178465914034	-6.72368
bmk1_erk5_p_t218_y220	0.011941739029664333	1.0791539818931992	0.20891884052406065	0.8400557014101794	0.9324178465914034	-6.72383
c_abl_p_y412	0.012371075128806308	0.9676731369819571	0.19991207812557174	0.8468456804395645	0.9357040054338837	-6.72588
elk1_p_s383	0.029256551696369426	0.8038447851966735	0.1991377990965659	0.8474300426571021	0.9357040054338837	-6.72605
akt2_p_s474	0.0316544	0.932516	0.19001177723025636	0.8543251653112074	0.9391971806757765	-6.72802
acc_p_s79	-0.0417583	1.1951545578659797	-0.189088	0.8550238484454004	0.9391971806757765	-6.72822
myt1	-0.00931912	0.9608927563685514	-0.178193	0.8632746957042067	0.9458100025286399	-6.73044
ampk_a2_p_s345	-0.00436999	1.0781185039625065	-0.16843	0.8706834878289351	0.9487054489858168	-6.73233
d_a_tubulin	-0.0161305	1.0795279352486864	-0.166234	0.8723521817237291	0.9487054489858168	-6.73274
rrm2	-0.00748714	0.8362678691344851	-0.163013	0.8748005558743578	0.9487054489858168	-6.73333
chk2_p_t68	-0.00551003	1.031533135545422	-0.157143	0.8792664064191831	0.9487054489858168	-6.73437
cd20	0.037884	1.3751371128839955	0.15633196021857623	0.879884	0.9487054489858168	-6.73451
shc_p_y317	-0.038001	1.5167525448094004	-0.156308	0.8799023420238231	0.9487054489858168	-6.73452
coup_tfii	0.019846844908055328	0.9873193874496142	0.1541042173871038	0.8815800634443676	0.9487054489858168	-6.7349
rad17_p_s645	-0.00534332	0.5385179656327743	-0.143703	0.8895084148706407	0.952525	-6.73662
grp75	-0.0124733	0.9566214992147253	-0.140672	0.891822	0.952525	-6.73711
pka_a	0.011791471107512663	1.000916389078585	0.14060948782348515	0.891869	0.952525	-6.73711
c_myc	-0.00551116	0.7376444699160801	-0.133183	0.8975411345076645	0.9543697636165975	-6.73825
gclc	-0.00820675	0.7729787313536911	-0.131613	0.8987407027718617	0.9543697636165975	-6.73848
akt2	-0.00941561	1.048350654390437	-0.12951	0.9003488336005636	0.9543697636165975	-6.73879
nrf2	-0.00331408	1.0195082973727085	-0.124467	0.9042056316835625	0.9560678000843654	-6.7395
atr_p_s428	0.00536494	1.053724651479094	0.11711863732573237	0.9098313940119291	0.9596231618434278	-6.74049
c_gas	0.00842951	1.3051399325015156	0.11370683490439844	0.9124451322006881	0.9599919008761582	-6.74093
cd38	-0.0124555	1.0076052038022068	-0.107004	0.9175830693510136	0.9630079737743312	-6.74175
yap_p_s127	0.019955700770810436	1.0361309453036889	0.10233036127159437	0.9211686017771703	0.9643839188975808	-6.7423
rad50	-0.00347702	0.5392326952523151	-0.0988621	0.9238304192465719	0.964788	-6.74269
pdha1	-0.008523	1.2314781956155634	-0.0793944	0.93879	0.9767105444812205	-6.74463
nf_k_b_p65_p_s536	0.00573935	0.8354895381340147	0.0755191	0.9417706668756586	0.9767105444812205	-6.74496
vegfr_2_p_y1175	-0.0036615	0.9906423529555044	-0.0750168	0.9421571054075926	0.9767105444812205	-6.745
melan_a	0.0030546	1.3055771335575395	0.0534357	0.9587760324353725	0.9848166384384067	-6.74655
e_if4e_p_s209	-0.00384879	0.9715184918996154	-0.0533852	0.958815	0.9848166384384067	-6.74656
zeb1	-0.00323482	0.9165118852732302	-0.0532462	0.958922	0.9848166384384067	-6.74656
er_ralpha	0.00868317	1.4103159850481117	0.0527984	0.9592671501770329	0.9848166384384067	-6.74659
rad51	0.00109075	0.8591054793113744	0.0468276	0.9638694180956441	0.9871512880979544	-6.74692
sox2	0.00327525	1.3959700949385123	0.042686	0.9670626585825194	0.9880351017806945	-6.74713
cdt1	0.00121735	0.5783727294534852	0.0373849	0.9711508012983384	0.988218	-6.74737
tyro3	-0.000835635	0.7687578126738649	-0.0364091	0.9719034068051036	0.988218	-6.74741
pak_p_t423_t402	0.0013211	0.8691232083600537	0.030596820225326293	0.9763869598622055	0.9895812976837352	-6.74763
mrap	0.00630955	1.2122709848701232	0.028620482479950318	0.9779117069091628	0.9895812976837352	-6.74769
ddr1	0.00110729	0.7214794908922347	0.021999036388470773	0.9830208343838821	0.9923829375684905	-6.74788
ercc5	-0.000965506	0.9008881122600365	-0.0169416	0.986924	0.9939564604258508	-6.74799
sting	-0.000403867	0.31364043099735767	-0.00621841	0.9952001375899625	0.9981644680344147	-6.74813
notch3	-8.37948e-05	0.9009754474072066	-0.00351789	0.9972846050942004	0.9981644680344147	-6.74814
pax8	5.911926154165137e-4	1.0395829398625265	0.00237799	0.9981644680344147	0.9981644680344147	-6.74815

## Sheet: HFD vs SD
Supplementary Table S3. Differential protein expression analysis (RPPA) between HFD- and SD-fed AcinarKrasG12V mice .
Protein	logFC	AveExpr	t	P.Value	adj.P.Val	B
puma	-1.26585	1.3357545888117557	-7.64863	8.340066825474644e-5	0.019451302740770136	2.0915301065735914
stat5a	-1.21708	0.7959531621119396	-7.17772	1.2775020564814742e-4	0.019451302740770136	1.668221729499436
gsk_3b	0.3170305736761676	1.230204641216137	6.835342977045566	1.7660939615838937e-4	0.019451302740770136	1.3438532703442032
akt	0.2902021411616762	1.0252241553478356	6.736101863300681	1.9443812788024883e-4	0.019451302740770136	1.2470951898309135
phgdh	-0.455669	1.3363714121414203	-6.56809	2.2937857005625163e-4	0.019451302740770136	1.0803969363443473
s6_p_s235_s236	0.4891775822790344	1.0793103474758403	6.2805079069275855	3.066146091595042e-4	0.021667432380604968	0.7864136350894215
pten	0.2299054367191673	1.1084946945413634	5.355386283507621	8.348402610141404e-4	0.050567467238570786	-0.238088
fabp5	0.576548	1.2616326838290248	5.072574504257478	0.00115961	0.0614595	-0.576658
ido	-0.23869	0.7040529212165925	-4.87487	0.00146879	0.0630404	-0.82068
p53	-0.290056	1.18549	-4.8648	0.0014868	0.0630404	-0.83327
c_kit	-0.680881	0.9725004590046004	-4.71589	0.00178348	0.0687449	-1.02133
acly_p_s455	-0.214502	0.8575510617016516	-4.54413	0.00220872	0.0732182	-1.24254
pi3k_p85	-0.560653	0.9188532781800554	-4.53123	0.0022449	0.0732182	-1.25935
amp_ka_p_t172	0.4422696508469188	1.1018808066459258	4.411432594433079	0.00261331	0.0791458	-1.4166
fasn	-1.00317	1.2590236555345118	-4.2402	0.00325931	0.0921299	-1.64521
paxillin	0.32483440560423693	1.8522434393080218	4.136150295127307	0.00373552	0.0989912	-1.78632
hnrnpk	0.19912292614607674	0.9513838222194839	4.041162868005915	0.0042367	0.10458281886024429	-1.91655
ciita	-0.108305	0.8766935050668546	-4.00608	0.00443984	0.10458281886024429	-1.96499
ir_b	0.3676265517764483	1.3034810432182937	3.763806737091457	0.00616597	0.13759856882782887	-2.30431
s6_p_s240_s244	0.45460855594707583	1.3289777488499925	3.6812670597699095	0.00690948	0.140095	-2.42177
ythdf2	0.28810313840804735	0.8134696870192084	3.678226606213161	0.00693865	0.140095	-2.42611
p44_42_mapk	0.2155051985906058	1.1983943482969026	3.440561433831947	0.0096836	0.17762011766735233	-2.76926
asns	-0.993432	1.462346099668595	-3.42224	0.0099389	0.17762011766735233	-2.796
cd4	-0.0861843	0.2872046452188777	-3.37941	0.010564056919796738	0.17762011766735233	-2.85864
acc1	-0.926601	1.4123456328533595	-3.36372	0.010803432151108327	0.17762011766735233	-2.88163
bid	-0.0951277	0.6579257145197278	-3.35803	0.0108918	0.17762011766735233	-2.88999
sox7	0.13860515834058762	1.1494189277677667	3.2225032567768697	0.013236933384797292	0.20155330899111565	-3.08976
mitofusin_2	0.1330865537636549	0.4597369820777287	3.1889400353719086	0.013896880579730281	0.20155330899111565	-3.13951
keap1	0.1571142605779564	0.8898543575209825	3.1534186405244222	0.014633409527894941	0.20155330899111565	-3.19227
rictor	0.2623686224789179	0.9898886565146792	3.1306251522651056	0.015127676260243873	0.20155330899111565	-3.22618
drp1	0.18971479973030836	1.0254397258614025	3.129237602225164	0.015158328536299687	0.20155330899111565	-3.22824
pms2	-0.113669	0.5130115090070793	-3.12683	0.0152116	0.20155330899111565	-3.23182
bad_p_s112	0.15451260082980067	0.9884836621163585	3.0431008098806225	0.017195522905536706	0.21458041469977207	-3.35676
glucocorticoid_receptor	-0.0998292	0.24550012482289135	-3.02515	0.017655262934929906	0.21458041469977207	-3.38361
dm_histone_h3	-0.268582	1.3670346956058494	-3.00686	0.018137	0.21458041469977207	-3.41098
uvrag	-0.121135	0.8836515532525965	-2.97005	0.019149069834008704	0.21458041469977207	-3.46616
vegfr_2	0.2709683549251616	0.9353262727954221	2.9661381769190296	0.0192599	0.21458041469977207	-3.47202
e_ef2k	-0.1593	0.5726196868070252	-2.95851	0.019478127425577176	0.21458041469977207	-3.48346
par	-0.123235	0.34491022630575624	-2.94957	0.019737349465309223	0.21458041469977207	-3.49687
histone_h3	-1.48704	2.2769257899711883	-2.93098	0.020288019050401535	0.21505300193425625	-3.52479
x4e_bp1_p_s65	0.1377575345665505	1.024827529566198	2.885015217597146	0.021719454046870812	0.22238009440933243	-3.59387
cyclin_e1	0.695774	2.021216265581374	2.8755163746351142	0.022028216899037646	0.22238009440933243	-3.60816
egfr_p_y1173	0.0894217	1.0022893306570626	2.7605173548505535	0.026151097178057876	0.25786198147666367	-3.78139
melanoma_gp100	-0.300457	1.0629139845522233	-2.71041	0.028191291244354155	0.2626327594136876	-3.85698
cdk1_p_t14	0.16765738296871346	0.7656993246452245	2.7024127276388668	0.028531685115342646	0.2626327594136876	-3.86904
lyn	0.3044996148126249	1.9814455974644583	2.675558784216716	0.0297067	0.2626327594136876	-3.90956
cd20	0.6339662954356617	1.3751371128839955	2.616121772188179	0.0324883	0.2626327594136876	-3.99923
amp_ka	0.1461668436231689	0.9494780297449693	2.598736095479268	0.0333517	0.2626327594136876	-4.02546
plk1	-0.167627	0.4156607987592624	-2.59355	0.033613643591140274	0.2626327594136876	-4.03328
cdc2_p_y15	-0.172101	1.452934920955452	-2.58207	0.034201629055406066	0.2626327594136876	-4.0506
foxm1	-0.102202	0.8062838221112558	-2.58027	0.034294526185994045	0.2626327594136876	-4.05331
pdcd4	0.16692428257712266	0.7790738719085482	2.576731552630602	0.034478335320025845	0.2626327594136876	-4.05865
ndufb4	-0.296994	1.2885506553336668	-2.57552	0.0345415	0.2626327594136876	-4.06047
b7_h3	-0.14172	0.5043030124596598	-2.56764	0.0349553	0.2626327594136876	-4.07236
msi2	-0.170789	0.8677961909747476	-2.56692	0.034993160713178775	0.2626327594136876	-4.07344
plc_gamma1_p_s1248	0.2959891053293705	0.9375009538582806	2.5608989103411206	0.0353131	0.2626327594136876	-4.08252
inpp4b	-0.0916996	0.5768334838717603	-2.53267	0.0368534	0.2626327594136876	-4.12507
rsk1	0.5874858602745265	1.4811969333703916	2.496435223144116	0.038931472251520716	0.2626327594136876	-4.17964
parg	-0.129505	0.6992153609929254	-2.49195	0.039197	0.2626327594136876	-4.18639
ttf1	-0.111173	0.8667146036480782	-2.49099	0.0392539	0.2626327594136876	-4.18783
ets_1	-0.121525	0.6011203221512293	-2.47091	0.040466840472300585	0.2626327594136876	-4.21804
b_catenin	0.48139240265417305	0.8221096918222205	2.4654586987954925	0.040802858427871506	0.2626327594136876	-4.22625
hexokinase_ii	0.6567530016581369	1.695048060068186	2.4545083534013528	0.0414861	0.2626327594136876	-4.24271
cdc25c	-0.223267	0.8356939480491916	-2.44559	0.0420515	0.2626327594136876	-4.25612
caspase_8_cleaved	-0.159529	1.0032202331760816	-2.44249	0.0422497	0.2626327594136876	-4.26078
lcn2	-0.118704	0.820017	-2.4417	0.042299982676537416	0.2626327594136876	-4.26196
atg5	0.0799844	0.3997528823849107	2.4282533454053272	0.0431722	0.2626327594136876	-4.28216
axl	-0.0949546	0.714391	-2.41369	0.0441372	0.2626327594136876	-4.30403
rbm15	0.13886299111148626	0.9061107851414646	2.4049817890419023	0.0447248	0.2626327594136876	-4.3171
rip	-0.120675	0.4347281241516411	-2.38723	0.0459473	0.2626327594136876	-4.34372
egfr	0.20665865104615766	1.2308548614084809	2.3818736835622536	0.046322627843541575	0.2626327594136876	-4.35175
sgk1	0.1758870169887985	1.0053975295174067	2.3805840693565297	0.0464135	0.2626327594136876	-4.35368
cdk9	0.15826191602860984	0.9322044638896374	2.379925551764352	0.0464599	0.2626327594136876	-4.35467
b_actin	0.2777528182593054	1.2135553486339388	2.3748918646940047	0.046816666425681074	0.2626327594136876	-4.36221
mlkl	-0.0825193	0.20576015578398338	-2.37238	0.0469957	0.2626327594136876	-4.36598
grb7	-0.0905911	1.0133665457189882	-2.37126	0.0470757	0.2626327594136876	-4.36765
mitofusin_1	-0.108774	0.29474677963008744	-2.35125	0.0485294	0.267227	-4.39761
b_raf_p_s445	0.134449	1.1534559945634038	2.3311563553725705	0.050035	0.27066203879745127	-4.42766
caspase_7_cleaved	1.2880119899519216	1.3906588855441215	2.325985660140579	0.050429955341977944	0.27066203879745127	-4.43539
midkine	0.15471776921471236	1.3402479399539684	2.2971856878029264	0.052688	0.27924664336677085	-4.47838
dapk2	-0.137776	1.0733095046844987	-2.27408	0.0545727	0.2856644995609824	-4.51281
mek1	-0.116201	0.3751445359844663	-2.25364	0.0562968	0.28735470604586094	-4.54322
synaptophysin	-0.089528	0.5908973280554282	-2.25261	0.0563851	0.28735470604586094	-4.54475
mcl_1	0.24962721627896678	1.1086051272496205	2.2439812493034967	0.0571303	0.28735470604586094	-4.55758
wee1	-0.107643	0.4856194694480942	-2.23853	0.0576065	0.28735470604586094	-4.56568
igf_rb	-0.141709	0.6385268582712852	-2.21616	0.0596007	0.2938454060197725	-4.59886
mct4	-0.231192	1.0140067716596513	-2.20488	0.060632180943036865	0.29431519237233034	-4.61557
wipi2	-0.138089	0.6055656519451537	-2.19316	0.061723333008844174	0.29431519237233034	-4.63292
irs2	-0.178083	0.8017330231957557	-2.18919	0.062096808733521844	0.29431519237233034	-4.63878
gata6	-0.237058	1.4693272305731946	-2.17454	0.0634971	0.29431519237233034	-4.66044
xpf	-0.0971347	0.694171	-2.16787	0.0641438	0.29431519237233034	-4.67027
dna_polg	1.0971652698118297	1.6970302609353287	2.16264	0.0646564	0.29431519237233034	-4.67799
bax	0.14282929777471098	0.830357	2.15953	0.0649629	0.29431519237233034	-4.68258
aurora_abc_p_t288_p_t232_p_t198	-0.147705	0.911891	-2.14648	0.0662657	0.29431519237233034	-4.70181
tuberin_p_t1462	-0.0663932	0.7052003461726091	-2.14313	0.0666037	0.29431519237233034	-4.70674
x14_3_3_zeta	0.0989952	0.8096603274609221	2.1410154126838394	0.0668183	0.29431519237233034	-4.70985
hmha1	-0.108235	0.1997408434486665	-2.13598	0.0673315	0.29431519237233034	-4.71725
mnk1	-0.315353	1.4793993654486608	-2.12767	0.0681878	0.2950164765001413	-4.72947
rsk	0.3274589192636346	1.1805289287768892	2.1140792845060843	0.0696114	0.29813388222480264	-4.74943
her3_p_y1289	0.10304056414593732	1.1364858381282898	2.098785650416723	0.0712484	0.3014856862177016	-4.77185
notch1	-0.10083	0.9339646379164993	-2.09356	0.0718162	0.3014856862177016	-4.7795
tfam	-0.208824	0.6498049108662194	-2.07193	0.0742154	0.308503	-4.81112
ldha	-0.055218	0.17401709391068382	-2.0495	0.0767865	0.31078250558100123	-4.84383
pkc_b_ii_p_s660	0.2750411891111233	1.3613980216435613	2.04794	0.0769684	0.31078250558100123	-4.8461
x4e_bp1_p_t37_t46	0.321561	1.66341	2.046635795545431	0.0771207	0.31078250558100123	-4.84799
g6pd	-0.0898989	0.8064379201926085	-2.03793	0.0781461	0.31078250558100123	-4.86065
dvl3	0.1961455222121361	0.9533132011628899	2.0345962441643697	0.0785426	0.31078250558100123	-4.8655
patched	-0.0643623	1.0370729988763911	-2.02388	0.0798294	0.31078250558100123	-4.88105
e_cadherin	-0.0862863	0.8201678394297521	-2.02335	0.0798946	0.31078250558100123	-4.88183
p21	-0.0798346	0.9018766009924388	-1.99547	0.083343	0.32124941991367445	-4.92219
pkm2	0.18812135218437265	0.4779873157932812	1.9758127329726247	0.0858616	0.3217810385568917	-4.95056
jagged1	0.0760336	1.1272865247713557	1.971448045878835	0.0864309	0.3217810385568917	-4.95684
mig6	-0.113521	0.9522553101730549	-1.97117	0.0864677	0.3217810385568917	-4.95725
shp_2_p_y542	-0.107185	1.2682267681937562	-1.95971	0.08798	0.3217810385568917	-4.97373
connexin_43	0.195997	0.44369318292399734	1.9513716745523755	0.0890967	0.3217810385568917	-4.9857
rab25	-0.0600926	0.4218548817999013	-1.94738	0.0896365	0.3217810385568917	-4.99143
tigar	0.0755737	0.7793819544683692	1.9379574343244532	0.0909223	0.3217810385568917	-5.00493
cyclin_b1	-0.0580799	0.2869165589163835	-1.93491	0.0913425	0.3217810385568917	-5.0093
slc1a5	-0.179348	0.834944	-1.93411	0.091452	0.3217810385568917	-5.01044
lrp6_p_s1490	-0.135938	1.0487642771334036	-1.93162	0.0917968	0.3217810385568917	-5.014
p70_s6k_p_t389	-0.193763	1.137119188215933	-1.93139	0.091829	0.3217810385568917	-5.01433
fancd2	-0.0929275	0.929953	-1.91283	0.0944396	0.3282161627763254	-5.04084
u_histone_h2b	-0.198852	0.6700579927153688	-1.89298	0.0973105	0.334473	-5.0691
gab2	0.17875352669124733	1.0735652333545689	1.8804210846170057	0.099171	0.334473	-5.08693
dyrk1b	-0.0984558	0.909784	-1.87536	0.0999298	0.334473	-5.0941
stat3_p_y705	-0.0743935	0.8310012315956423	-1.8672	0.10116551669639609	0.334473	-5.10565
crabp2	-0.142714	1.0278890726245007	-1.86268	0.10185674904386245	0.334473	-5.11204
ace_cs1	-0.298332	0.7560134475486031	-1.85901	0.10242131179098911	0.334473	-5.11723
p38_mapk	0.14394859713495567	1.2362825125407266	1.858181444421171	0.10254880567006491	0.334473	-5.11839
caveolin_1	-0.842077	1.5314797863431984	-1.85817	0.10255053834231927	0.334473	-5.11841
atg7	0.28184435852481626	1.3373520241952064	1.8456739268603723	0.10449664623886416	0.3382181527120489	-5.13603
shp2	0.0772546	0.9745158749284318	1.8248453436107162	0.10781915016346509	0.34632817931294846	-5.16531
pdk1_p_s241	0.11405640146280138	1.0315276483055518	1.8043001565790409	0.11119506010039103	0.3544865073877127	-5.19406
vasp	-0.244647	0.9351245941471494	-1.79926	0.11203903238980949	0.3545115651737255	-5.2011
rad23a	-0.217751	0.9598408042194808	-1.78767	0.1140014349959148	0.3580489513945768	-5.21725
myosin_i_ia	0.16963045296282986	1.3616797405629681	1.7540303322859034	0.11988377935516115	0.3737553121072671	-5.26388
arid1a	-0.101428	0.98516553577563315	-1.74339	0.12180368131381729	0.3769690574967776	-5.27856
e2f1	-0.0820476	1.011648635079639	-1.71926	0.1262640168626304	0.386797	-5.3117
hexokinase_i	-0.0666081	0.627842	-1.71376	0.12730249913663116	0.386797	-5.31923
b7_h4	-0.0621657	0.8858951519255417	-1.70841	0.12832	0.386797	-5.32654
yes1	-0.0584064	0.8177670428766296	-1.7068	0.12862835382603852	0.386797	-5.32875
vhl	-0.0668318	0.5816642718101843	-1.70201	0.12954688087790045	0.3868160386776746	-5.33527
mmp14	0.28998410434568045	0.7103741043670827	1.6936032660608358	0.13117628408201826	0.387554	-5.34673
akt1	0.10145313792485211	0.9003775046487488	1.689676208763349	0.13194365292665386	0.387554	-5.35207
h2ax_p_s139	-0.0476564	1.0068363311094894	-1.68666	0.1325362819653485	0.387554	-5.35617
gli1	-0.0870764	1.1067637905680041	-1.67019	0.13581289519269954	0.3944155312445521	-5.37849
er_ralpha	0.2727114789018845	1.4103159850481117	1.6582355757917497	0.1382400636440517	0.39873324479644845	-5.39464
merit40_p_s29	-0.0863662	0.8016166161779629	-1.64248	0.1414998457618765	0.403995	-5.41583
x14_3_3_beta	-0.107024	0.998317	-1.64023	0.14196990274374768	0.403995	-5.41884
rpa32_p_s4_s8	0.0769131	0.8915985931374386	1.6262025609513115	0.14494140709510486	0.4076859641570951	-5.43763
dnmt1	0.24737795925039507	1.61649	1.6250406083020477	0.1451900485559466	0.4076859641570951	-5.43918
perk	-0.174423	1.19893	-1.609	0.14866367810378397	0.414693	-5.46055
x53bp1	-0.0982766	0.6727575679710641	-1.59906	0.15085266824074572	0.4180492244057267	-5.47374
ndrg1_p_t346	-0.393603	1.293774526406184	-1.57333	0.1566607350393212	0.431326	-5.5077
pea_15	0.1373734435047549	1.0083437778822932	1.558318026895091	0.16014413929396643	0.43807171006865653	-5.5274
glutamate_d1_2	0.1268152801910929	1.5580348017844217	1.5515674818042748	0.16173309584690507	0.43831892799805644	-5.53622
ptpn12	-0.0672164	0.790253	-1.54916	0.1623020558860728	0.43831892799805644	-5.53936
elk1_p_s383	0.2259886719753399	0.8038447851966735	1.5382156866938483	0.16491821676500945	0.4425653411921773	-5.55362
wtap	-0.044468	0.18901248646529956	-1.52976	0.16696568749320262	0.44353130590930173	-5.5646
taz	0.0518255	1.039451040888615	1.528095408489192	0.16737030411671763	0.44353130590930173	-5.56675
stat1_p_y701	-0.0521196	0.9162229755682967	-1.51463	0.1706833477086192	0.44771689075999105	-5.58415
ythdf3	0.12288286368056323	0.9156288922668526	1.5096049197597698	0.17193592183681622	0.44771689075999105	-5.59063
atm	-0.0633216	0.4072351160054574	-1.50888	0.1721175782874494	0.44771689075999105	-5.59157
mitf	0.077764	0.9249123335401398	1.4893840230003161	0.17705728391975353	0.4577578559876555	-5.61657
atg4b	-0.0613245	0.8986789423038289	-1.48049	0.17935292308665257	0.4608826629620648	-5.62792
atm_p_s1981	-0.0727121	0.8405585207164192	-1.47208	0.18154727945554533	0.46157258252695565	-5.63861
p27_p_t198	-0.0460819	0.9685119648823501	-1.46723	0.18282513247448615	0.46157258252695565	-5.64477
lc3a_b	0.0716054	1.2868948328205214	1.4630850477547293	0.18392300599792755	0.46157258252695565	-5.65002
dusp6	-0.257121	1.2753084104807446	-1.46243	0.18409663731633033	0.46157258252695565	-5.65085
ca9	-0.108448	1.0643090324471869	-1.45794	0.18529308769142405	0.46157258252695565	-5.65653
zap_70	-0.213797	0.5687821318297319	-1.45473	0.18615309342478636	0.46157258252695565	-5.66058
cdc42	0.10162960377881802	1.2490783045235838	1.434020485382064	0.19178663317484654	0.4703877449231553	-5.68661
m_tor_p_s2448	0.067107	0.943742	1.4335111093322448	0.1919270751691176	0.4703877449231553	-5.68725
irs1	-0.0536924	1.1202983384703735	-1.42448	0.19443298872265374	0.4737907311402597	-5.69854
fak_p_y397	-0.0720764	0.7304983161431836	-1.41757	0.19636929999697325	0.4739026164007067	-5.70714
hla_dqa1	-0.0461245	0.17677919231504996	-1.41464	0.19719490762382483	0.4739026164007067	-5.71078
pak4	-0.10436	1.0820459823474504	-1.41239	0.197832	0.4739026164007067	-5.71358
wipi1	-0.184676	1.1002031823962484	-1.3976	0.20205965657374583	0.4798832317648495	-5.73187
rab11fip1	0.1511812920744811	0.5810805622586298	1.3957607049341287	0.2025922134101605	0.4798832317648495	-5.73414
pras40_p_t246	-0.334472	2.212354975843542	-1.39019	0.20421072013345895	0.4799079578551127	-5.74101
il_6	-0.0544854	0.77722	-1.38794	0.20486636880135708	0.4799079578551127	-5.74377
acsl1	-1.22632	4.589900680048299	-1.37479	0.20873866354602333	0.4862922711182082	-5.75987
folliculin	-0.0396725	0.3482161169045669	-1.36563	0.21147632009193612	0.4898678140979746	-5.77105
jnk_p_t183_y185	-0.0921113	1.1398185105473295	-1.36195	0.21258414574063048	0.4898678140979746	-5.77552
fox_o3a_p_s318_s321	-0.140088	1.2566725427803127	-1.35494	0.21470890469960688	0.49209	-5.78403
pak_p_t423_t402	-0.0580276	0.8691232083600537	-1.34393	0.2180822180279685	0.4942030734449526	-5.79733
yap	-0.0620358	0.6338334814269643	-1.34284	0.21841752312813179	0.4942030734449526	-5.79864
er_a_p_s118	-0.0416963	0.801827	-1.34055	0.21912777784823373	0.4942030734449526	-5.8014
ulk1_p_s757	-0.0602822	1.1503393598726894	-1.33479	0.22091848513847756	0.4956054904693888	-5.80832
plc_gamma2_p_y759	0.2544054193647698	1.4539142579240054	1.322260347768626	0.224858	0.5017873027527999	-5.82332
mrap	0.28989886834178513	1.2122709848701232	1.3149978447256931	0.2271685853525373	0.5042904721962085	-5.83197
gys	-0.115595	0.7459672623545469	-1.30898	0.22909906218686518	0.5059270956626607	-5.83912
xiap	0.1069575450291339	0.7859062186875974	1.2988014567258763	0.23239630119236857	0.507388	-5.85116
c_abl	0.0379955	0.9896448274768236	1.2979287892507816	0.23268087949619856	0.507388	-5.85219
granzyme_b	0.12520910424108178	1.0380923688161035	1.29289	0.2343298311679669	0.507388	-5.85812
atrx	0.25875940667298414	1.6337420167196668	1.2922273507100384	0.23454748281233928	0.507388	-5.8589
b_raf	-0.0903915	0.9484136265714227	-1.2825	0.2377625281700152	0.5089561988534548	-5.87032
enolase_2	-0.0643461	0.6017614562393365	-1.27975	0.23867856482816455	0.5089561988534548	-5.87354
xbp_1	-0.519067	1.942854211207433	-1.27916	0.23887331031093753	0.5089561988534548	-5.87422
pdhk1	0.0451963	1.008245578680754	1.2752051075130737	0.24019674519693754	0.5092170998175076	-5.87884
prex1	-0.0626523	0.5383536366696848	-1.26258	0.2444620024080145	0.5156810399054634	-5.89353
cdc6	-0.0642426	0.8270568135408453	-1.25465	0.24717232555548813	0.5188171585917176	-5.9027
hsp60	-0.113004	0.9237247629461927	-1.24393	0.25087840158635805	0.5240021786828365	-5.91504
enolase_1	0.12340210001849372	1.070147554355389	1.218679300533395	0.2597914007961809	0.5399585977332387	-5.94383
d_a_tubulin	-0.117404	1.0795279352486864	-1.20991	0.26294814125819366	0.5438537165535323	-5.95374
mapk_p_t202_y204	0.21958517350534956	1.146647928475827	1.203951440816943	0.265112	0.545667	-5.96044
notch1_cleaved	-0.0424845	0.9123785491021776	-1.17208	0.27693573545573846	0.5672500088561987	-5.99593
mif	-0.0358568	0.5884103338199417	-1.16337	0.28024202543848253	0.5684519386132607	-6.00551
akt_p_t308	0.0675892	0.8686855095619306	1.1624488264541373	0.280593	0.5684519386132607	-6.00652
crabp1	-0.0975491	1.2341163386174603	-1.15996	0.2815445922376999	0.5684519386132607	-6.00925
x4e_bp1	-0.0524928	1.2069825001709245	-1.15554	0.2832398489160244	0.569164	-6.01408
erk5	0.11261058846656569	1.0598063645513955	1.134492242353966	0.2914334306086394	0.5815629776880255	-6.03693
tuberin	-0.0522427	0.4106736027474762	-1.13251	0.2922137353241917	0.5815629776880255	-6.03907
lck	-0.523703	1.512724227063911	-1.1253	0.29507010821657464	0.5815629776880255	-6.04681
calnexin	0.1316191971905355	0.7305061187757501	1.12455	0.295371	0.5815629776880255	-6.04762
chk1_p_s296	-0.445335	2.002934083787103	-1.11932	0.29745906996680677	0.5815629776880255	-6.05322
igfbp2	-0.0264014	0.240277	-1.11887	0.2976395428261828	0.5815629776880255	-6.0537
cd26	0.18718097717968507	1.1076988912117056	1.1030338601977212	0.30403633873241637	0.5888814605075408	-6.07052
collagen_vi	-0.0573453	0.8224341923960796	-1.10116	0.30480249624075545	0.5888814605075408	-6.07251
mek1_p_s217_s221	0.19453078009739688	0.9807756908861855	1.099322453429747	0.30555170120674285	0.5888814605075408	-6.07444
b_catenin_p_t41_s45	-0.0723744	1.0649394360199882	-1.08509	0.3114193634818499	0.5941401670556336	-6.08938
smad4	0.027642485684996942	0.9088246218512035	1.0817804787896659	0.31279605721757225	0.5941401670556336	-6.09284
cyclin_d1	-0.0361956	1.0034958882197056	-1.07682	0.3148680482810608	0.5941401670556336	-6.098
igf1r_p_y1135_y1136	-0.0484474	1.2043942508867491	-1.06691	0.3190426967271085	0.5941401670556336	-6.10826
alkbh5	0.0769929	0.7611176631176518	1.0667663477972331	0.31910449394230156	0.5941401670556336	-6.10841
creb_p_s133	0.07275	0.463084	1.0613880477906443	0.3213886272756688	0.5941401670556336	-6.11395
c_gas	-0.0786124	1.3051399325015156	-1.06041	0.3218036867534075	0.5941401670556336	-6.11495
parp	-0.173103	0.47388793875150853	-1.06034	0.321833	0.5941401670556336	-6.11502
pd_l1	-0.148715	1.7229919951811938	-1.05916	0.322337	0.5941401670556336	-6.11623
ercc1	-0.0351318	0.8432111907546256	-1.05318	0.3248988352866173	0.5941401670556336	-6.12236
sgk3	0.1517028193966643	1.025492097800141	1.0499971268483683	0.32626885733537836	0.5941401670556336	-6.12561
yap_p_s127	0.20471762800342863	1.0361309453036889	1.0497666342490435	0.3263682057713305	0.5941401670556336	-6.12585
foxo3	-0.0297333	0.8828401522779235	-1.04301	0.32929128327868207	0.5941401670556336	-6.13272
dusp4	-0.108562	1.0272149602520715	-1.04174	0.32984113906003615	0.5941401670556336	-6.134
jak2	0.11643377583485703	1.1524963577589271	1.0379948556174627	0.33147378509054737	0.5941401670556336	-6.1378
pi3k_p110_a	0.034832545269584125	1.2233182002241985	1.0356990328606335	0.33247675553050643	0.5941401670556336	-6.14012
sdha	0.19385789844663037	1.3711384442582226	1.0295640393575087	0.3351685556533425	0.5941401670556336	-6.1463
cd38	0.1195383542361631	1.0076052038022068	1.026948767532644	0.33632118377661924	0.5941401670556336	-6.14893
rrm2	0.0470463	0.8362678691344851	1.0243111130212343	0.33748679634286627	0.5941401670556336	-6.15157
akt1_p_s473	-0.0551393	1.0272967743959203	-1.02063	0.3391170310341125	0.5941401670556336	-6.15525
pr	-0.0232741	0.9176618640502648	-1.01986	0.3394627116658396	0.5941401670556336	-6.15602
atr	0.0456368	0.9212338981121082	1.0175320657885238	0.34049693204696624	0.5941401670556336	-6.15834
her2_p_y1248	0.033442208206292734	1.0182850828637893	1.0150205980091003	0.3416173775666302	0.5941401670556336	-6.16084
tufm	-0.0288399	0.4522530295506389	-1.01436	0.3419108508527703	0.5941401670556336	-6.16149
ct_ip	-0.0417508	0.7059056462495061	-1.00943	0.34412171049923496	0.5955412459252066	-6.16639
pak1	0.19631127188600184	0.8487172777867283	0.9970930450420967	0.34969831213059194	0.6027320501763048	-6.17855
bak	-0.134534	1.1889677816817705	-0.986112	0.35472006151380386	0.6082516831011662	-6.18927
irf_3	0.044499090666276775	1.0477408680097833	0.9826335806082072	0.3563222136464652	0.6082516831011662	-6.19265
merlin	0.0456472	0.5721057989014512	0.9807233411144847	0.35720440823629807	0.6082516831011662	-6.1945
pax6	-0.106579	1.0344159436691847	-0.976172	0.3593128447406179	0.609395	-6.1989
atp5h	-0.100954	1.094245022098485	-0.970445	0.36197973035682285	0.6114717357422027	-6.20442
eph_a2	0.3357454114651044	1.4637257050095616	0.9275293536658801	0.3824400308306616	0.6411939941582346	-6.24494
zeb1	-0.0563295	0.9165118852732302	-0.927202	0.3825992465142296	0.6411939941582346	-6.24524
sox17	-0.0471481	0.9807446435561583	-0.909475	0.39129961485997344	0.6531930578764911	-6.26155
er_a	-0.0411603	0.3275687656849913	-0.905824	0.39310969408314433	0.6536412168284439	-6.26488
ar	-0.034081	0.7033963397124738	-0.887872	0.40209793053542753	0.6659746974493018	-6.28109
hsp27_p_s82	-0.0233457	0.20591573365146687	-0.866607	0.41293632749187936	0.6812646025546959	-6.29995
paics	0.054404176085156575	1.0194557262787889	0.860261	0.41621118229579057	0.6827060693851913	-6.3055
vav1	0.22295435522275953	1.9051834034591208	0.8586791373275354	0.4170303584216145	0.6827060693851913	-6.30688
fibronectin	0.11062610585997412	1.0353047413374494	0.8503130127063061	0.4213818843167163	0.6865904385346184	-6.31414
c_raf	0.040273662103217256	0.8520063140888232	0.8455816162879126	0.42385707359522695	0.6865904385346184	-6.31823
gclm	0.0351622	0.9496462450185039	0.844811	0.4242610728680897	0.6865904385346184	-6.31889
caspase_3_cleaved	-0.122574	1.1640376043535694	-0.836734	0.4285133505618587	0.6908352115521981	-6.32581
hla_dr_dp_dq_dx	-0.0248631	0.9143303580183765	-0.8335	0.4302238841218149	0.690966	-6.32856
irf_1	-0.0761196	1.0337641526933705	-0.830151	0.43200098590423797	0.6912015774467808	-6.33141
tsc1	0.077589	1.1666558633790087	0.8248289996523845	0.43483482082934766	0.69312	-6.3359
ampk_a2_p_s345	0.021247235879105375	1.0781185039625065	0.8189209337431642	0.437996	0.6944675451981855	-6.34087
fn14	-0.144908	1.2748504856347234	-0.817133	0.4389559012101739	0.6944675451981855	-6.34237
ercc5	0.0458762	0.9008881122600365	0.8049827348414232	0.44551738495729565	0.702228	-6.35247
evi1	-0.0453078	0.9498277403052957	-0.801826	0.447233	0.702321	-6.35507
xrcc1	0.0479134	1.1009266253077463	0.7931092804239988	0.451994	0.7064868476438264	-6.36222
vegfr_2_p_y1175	-0.0385571	0.9906423529555044	-0.789959	0.4537234834760685	0.7064868476438264	-6.36478
nf_k_b_p65_p_s536	-0.0598754	0.8354895381340147	-0.787849	0.45488422029897313	0.7064868476438264	-6.36649
trip13	-0.0372289	0.8488586880167387	-0.78482	0.45655404704614255	0.7064923939692134	-6.36895
p27_kip1	-0.0285584	0.8657200045396003	-0.774629	0.46220267964322104	0.7123317774406714	-6.37714
slfn11	-0.057852	0.9751390205967322	-0.769134	0.4652680780231826	0.7123317774406714	-6.38153
glutaminase	0.0449869	1.0395477432368139	0.7667158662940258	0.46662112894012164	0.7123317774406714	-6.38344
akt2_p_s474	-0.127602	0.932516	-0.765955	0.46704772200119493	0.7123317774406714	-6.38405
bcl2	-0.287355	2.1103940635711065	-0.757376	0.4718724216292045	0.7154301931581776	-6.39081
rab11	0.018988327851394038	0.7714072095945854	0.7563463485139083	0.47245390114219277	0.7154301931581776	-6.39162
pka_a	-0.0624481	1.000916389078585	-0.744673	0.47907775545882547	0.7228788907990819	-6.4007
msh2	0.0396623	1.0335900977170376	0.7376140239433079	0.4831131619933213	0.726383	-6.40614
wee1_p_s642	-0.0219794	0.83959	-0.723405	0.49130316775962257	0.7337499471147907	-6.41695
myt1	-0.0377638	0.9608927563685514	-0.72209	0.49206550946998495	0.7337499471147907	-6.41794
tead	0.0403521	0.8606126625797001	0.717208	0.49490324368198635	0.7337499471147907	-6.4216
c_jun_p_s73	0.0431823	1.0782067240492492	0.7171531013178971	0.4949351058368635	0.7337499471147907	-6.42164
claudin_7	0.0703146	0.472066	0.7115250289121059	0.4982194847967717	0.734794	-6.42584
eph_a2_p_s897	0.29965677827441484	1.3802838416586245	0.7053474686661876	0.5018406336388709	0.734794	-6.43041
pea_15_p_s116	-0.0203114	0.6556887231616821	-0.704927	0.502088	0.734794	-6.43072
cdt1	-0.0228846	0.5783727294534852	-0.702785	0.5033473433151288	0.734794	-6.4323
gsk_3a_b_p_s21_s9	-0.0380443	0.50259	-0.701161	0.5043042579352022	0.734794	-6.43349
rad17_p_s645	-0.025822	0.5385179656327743	-0.694455	0.5082662054809026	0.7380303805613107	-6.43839
tfrc	-0.0161504	0.12821914496453787	-0.689294	0.511329	0.7381580036623535	-6.44214
rb_p_s807_s811	-0.0342769	0.6255916118083893	-0.684731	0.5140471428631714	0.7381580036623535	-6.44543
lad1	-0.0270145	0.6905922511947403	-0.683854	0.5145704385215675	0.7381580036623535	-6.44606
ambra1_p_s52	0.0421278	0.8936653078094355	0.6826021976986334	0.5153178516133411	0.7381580036623535	-6.44695
mek2	-0.031406	1.0787348458448833	-0.677237	0.5185298873194262	0.740258	-6.45079
mmp2	0.0265445	0.7626506102095747	0.6606646998746564	0.5285297017788849	0.7520019917927758	-6.46245
msh6	-0.0378879	0.5427718966851715	-0.651054	0.5343831806025265	0.7577875203193019	-6.4691
aurora_a	-0.14993	1.0676778534512787	-0.643699	0.5388893166651822	0.7616302342201242	-6.47413
her3	-0.033275	0.8020896230952309	-0.633371	0.5452553017940296	0.7660298041866264	-6.48111
pd_1	0.016973966100067628	0.9917638536661042	0.632789	0.5456155680763235	0.7660298041866264	-6.4815
c_iap2	-0.0272061	1.1327970197962745	-0.620698	0.5531284004238183	0.7720171950008868	-6.48953
fak	0.015479397877291023	0.5367945237659234	0.6200679922795033	0.5535217624534661	0.7720171950008868	-6.48995
hes1	0.033952488245774015	0.76381	0.6108149386168443	0.5593150728784655	0.7775396422966209	-6.49599
macc1	0.0776683	1.2319603766109966	0.6063879270776066	0.5620993664094689	0.7788566384235778	-6.49886
smad1	-0.0277345	0.9957580371763632	-0.599392	0.5665159374047442	0.7824194054059007	-6.50334
ddr1_p_y513	0.0443636	1.125456866807841	0.5928422239004839	0.5706687914913575	0.7846835393826795	-6.5075
sirp_alpha	0.0527741	0.6787131538987216	0.5888135957472308	0.5732318980548561	0.7846835393826795	-6.51004
gys_p_s641	0.0810872	0.9185514417223992	0.5880591836536215	0.5737126061526849	0.7846835393826795	-6.51051
napsin_a	-0.019221	1.0958294831695294	-0.584242	0.5761487465609085	0.7846835393826795	-6.5129
cenp_a	-0.0209341	0.6337318446671429	-0.577214	0.5806483115029013	0.7846835393826795	-6.51725
phlpp	0.0319395	0.7505388687566421	0.5766920784831165	0.5809835520417836	0.7846835393826795	-6.51758
imp3	-0.0243934	1.0246686165018766	-0.574527	0.5823743296355464	0.7846835393826795	-6.51891
trim25	-0.0128668	0.0529931	-0.573615	0.5829606483621321	0.7846835393826795	-6.51947
a_raf	-0.0415591	1.2123750231241082	-0.564843	0.5886182033751373	0.7897915133894247	-6.52481
cd134	-0.0168764	0.8129113742496751	-0.554782	0.5951443990558024	0.7958789504784765	-6.53084
merit40	0.019129881906817525	0.30928987395343277	0.5520715030727067	0.5969092128588573	0.7958789504784765	-6.53244
cox2	0.053763654497276936	0.9231681765475972	0.546158	0.6007697057560369	0.7968156948962923	-6.53593
cdkn2a	0.020408503988651128	0.7489597754789672	0.5452402098087996	0.6013703357707867	0.7968156948962923	-6.53646
stathmin_1	-0.0414704	1.0500502866375194	-0.513166	0.6225564506545237	0.8223175547586231	-6.55472
melan_a	0.0289708	1.3055771335575395	0.5068008732596552	0.6268071311467043	0.8253609428764057	-6.55822
sting	-0.0325435	0.31364043099735767	-0.501079	0.6306411764954263	0.8278385722416741	-6.56133
pax8	-0.122387	1.0395829398625265	-0.492284	0.6365575411847402	0.8288071334973481	-6.56605
eph_a2_p_y588	-0.0233339	0.8641017515596008	-0.492218	0.6366023583688596	0.8288071334973481	-6.56608
bcl2a1	0.035959372006734824	1.0852156711475667	0.4898535989084808	0.6381976691634711	0.8288071334973481	-6.56734
rictor_p_t1135	-0.0161214	1.1770084041447133	-0.488373	0.6391979543717756	0.8288071334973481	-6.56812
plc_gamma1	0.0734422	1.1762825692570817	0.48541212015424157	0.6412002054104387	0.8288685582134939	-6.56968
aurora_b	0.0252216	0.7401235762633829	0.4772313591391103	0.6467491781558006	0.8335004606020043	-6.57394
mettl3	-0.0310399	0.7825329497707939	-0.455758	0.6614273210683859	0.849834	-6.5848
pgm1	-0.0167074	0.9632336726949282	-0.451691	0.6642257250525637	0.8508510798256406	-6.5868
atr_p_s428	-0.0202943	1.053724651479094	-0.443032	0.6702017569020663	0.855196	-6.59101
src_p_y416	0.0334633	0.8904511752412134	0.4409364115145109	0.6716517919907085	0.855196	-6.59202
yb1_p_s102	-0.0209578	1.102989663840006	-0.42065	0.6857659241991506	0.8705531492827541	-6.60154
nrf2	-0.0111164	1.0195082973727085	-0.4175	0.6879694032161296	0.8707433640705641	-6.60297
atg3	0.0393175	1.140576116739919	0.40535558150489287	0.6964955467903353	0.878911	-6.60843
cog3	-0.0136284	0.7900717017472241	-0.394495	0.70416	0.8859456359900155	-6.61317
e_ef2	0.0389273	0.8277900964473898	0.3893885443367237	0.7077760695444757	0.8866288690623952	-6.61536
pyk2_p_y402	-0.0123218	1.0388841282796455	-0.385935	0.7102262286475962	0.8866288690623952	-6.61682
rrm1	-0.0473605	1.2559536029933165	-0.384879	0.7109759799085245	0.8866288690623952	-6.61727
pdha1	0.0405476	1.2314781956155634	0.37771375727832557	0.7160737765361556	0.8903673936989148	-6.62026
pip4k2a	-0.0295546	0.7049922548125528	-0.372368	0.7198871863113439	0.8907445518182409	-6.62246
m_tor	0.021107981080792593	1.0049622768127628	0.3713993362194992	0.7205787294190015	0.8907445518182409	-6.62285
pygb	0.0333426	1.0811740085463106	0.3603314252114836	0.7285033004836013	0.8927329621536244	-6.62729
grp75	0.031857332806894734	0.9566214992147253	0.3592826181938196	0.729256	0.8927329621536244	-6.6277
heregulin	0.015387730726811322	1.1486623952362152	0.35788214389229417	0.7302617721650038	0.8927329621536244	-6.62825
rip3	-0.0128885	1.0420442232744618	-0.357398	0.7306092874228955	0.8927329621536244	-6.62844
chk1_p_s345	-0.0204363	0.9873541301559703	-0.35099	0.7352189878908284	0.8947665012801312	-6.63094
dj1	-0.0248359	0.7295810812523765	-0.348903	0.7367232795000438	0.8947665012801312	-6.63174
sod2	-0.015021	0.5974605115974788	-0.346294	0.7386044232265234	0.8947665012801312	-6.63273
acc_p_s79	-0.0739138	1.1951545578659797	-0.334693	0.7469941965487389	0.8971637520297226	-6.63707
oct_4	-0.0139139	0.9625442877408523	-0.330857	0.7497766194083706	0.8971637520297226	-6.63848
sf2	0.0263086	1.3575061786077696	0.3291135724270689	0.7510422476689058	0.8971637520297226	-6.63911
pip4k2b	0.028488827388420068	1.1938255182893998	0.3291065377368249	0.7510473567355606	0.8971637520297226	-6.63911
pdk1	0.013835305419183874	0.8418195969120216	0.32796522189525773	0.7518764320598247	0.8971637520297226	-6.63953
brd4	-0.0077883	0.12110888461368027	-0.325071	0.7539802088589664	0.8971637520297226	-6.64056
notch3	-0.00769677	0.9009754474072066	-0.323127	0.7553949515910636	0.8971637520297226	-6.64126
c_myc	-0.012887	0.7376444699160801	-0.311428	0.763928	0.9026107232721906	-6.64535
pkc_a_b_ii_p_t638_t641	-0.0567641	1.4818744069461949	-0.304012	0.7693550847750579	0.9026107232721906	-6.64786
histone_h3_p_s10	-0.0179661	0.8773363603137226	-0.301637	0.771096	0.9026107232721906	-6.64865
akt2	-0.0218416	1.048350654390437	-0.300427	0.7719832204969578	0.9026107232721906	-6.64905
coup_tfii	0.0383166	0.9873193874496142	0.2975155887951277	0.7741203995494933	0.9026107232721906	-6.65001
myosin_i_ia_p_s1943	0.00881888	0.3446761908825866	0.2941723456498424	0.7765768785902717	0.9026107232721906	-6.65111
p38_mapk_p_t180_y182	0.0970386	1.323847188297168	0.29251661773161985	0.7777944442089006	0.9026107232721906	-6.65164
gclc	0.018212413201638578	0.7729787313536911	0.2920763365744945	0.7781183232427178	0.9026107232721906	-6.65178
e_if4g	-0.0159757	0.9814382607500599	-0.290687	0.77914	0.9026107232721906	-6.65223
dna_ligase_iv	0.019793320117075575	0.8141132716628371	0.28565514898420746	0.7828471391148739	0.9044337520019251	-6.65383
acvrl1	0.014802822943328575	0.9898057470184933	0.2737994088887035	0.7916035995127407	0.9120650168298969	-6.65749
bcl_x_l	0.016425788846431866	0.8362967432517668	0.2663535586509976	0.7971193940477382	0.9122527775562452	-6.65972
jnk2	0.0357302	1.365644865070564	0.26312583673932066	0.7995142878169483	0.9122527775562452	-6.66066
fgf_basic	0.039601704919668634	1.404092488433354	0.2614308393992878	0.8007728523791314	0.9122527775562452	-6.66115
rpa32	-0.0186795	0.6060180572386287	-0.259277	0.8023732725251655	0.9122527775562452	-6.66177
pk_ca	-0.0298586	1.1252009753567012	-0.24957	0.8095968742041146	0.9122527775562452	-6.6645
e_if4e_p_s209	-0.0179135	0.9715184918996154	-0.248471	0.8104160913657669	0.9122527775562452	-6.66481
pkc_delta_p_s664	0.00713779	1.0669267708674708	0.24840843928030054	0.8104628228838479	0.9122527775562452	-6.66482
ubac1	-0.0179218	0.8679744047745955	-0.244948	0.8130439202658242	0.9122527775562452	-6.66577
chk2_p_t68	-0.00858544	1.031533135545422	-0.244852	0.8131153038794223	0.9122527775562452	-6.6658
p_cadherin	-0.0121464	1.063601908353449	-0.244629	0.8132819573496715	0.9122527775562452	-6.66586
chd1l	0.025704008742760465	0.9079991955951451	0.24083834742777227	0.8161120565512302	0.9126501828375662	-6.66687
mdm2_p_s166	0.014800386138226762	0.7025084620124893	0.23839059932052448	0.8179412015997056	0.9126501828375662	-6.66752
grb2	0.024750482791984663	1.1077564678521978	0.23513410005011343	0.8203765666205347	0.9129649980239022	-6.66838
lasu1	-0.00990787	0.7815095116915262	-0.228411	0.8254112044159037	0.9157811402912799	-6.6701
bmk1_erk5_p_t218_y220	0.012917464896733177	1.0791539818931992	0.22598901064844382	0.8272268319140571	0.9157811402912799	-6.67071
src_p_y527	0.0276495	1.147211296367675	0.2214080898781185	0.830664	0.9161182760090218	-6.67185
sox2	0.0168111	1.3959700949385123	0.21909705581603792	0.8323999247514066	0.9161182760090218	-6.67241
hsp70	0.00510138	0.28894397252644993	0.21694996818582532	0.8340133361780246	0.9161182760090218	-6.67293
c_met_p_y1234_y1235	0.00535019	1.0043582540416873	0.19616065217256448	0.849678	0.9286002119334956	-6.6777
n_cadherin	-0.0138489	0.6730354521092449	-0.196056	0.8497567977127272	0.9286002119334956	-6.67772
gli3	-0.0120117	0.8179078007290683	-0.187788	0.8560073983894834	0.930708	-6.67948
myh11	0.5918225474596785	5.308191464133572	0.1876975870096509	0.8560758098822558	0.930708	-6.6795
beclin	0.0049948	0.9553425718294677	0.18416157058374766	0.8587523977260619	0.9312302215750646	-6.68023
c_abl_p_y412	0.010987804184055872	0.9676731369819571	0.17755892237341964	0.8637555089986941	0.9329269876566564	-6.68156
akt_p_s473	0.0327296	1.054719867519022	0.17629011713907142	0.8647177031817592	0.9329269876566564	-6.68181
trim24	-0.00433715	0.9769983049054397	-0.171594	0.8682807960842773	0.9343935470551613	-6.68272
frs2_alpha_p_y196	-0.00631582	0.9721743641909182	-0.167428	0.871445	0.9354242530288593	-6.6835
prc1_p_t481	0.00844265	1.190415142399264	0.15635063797780466	0.8798695552291709	0.9420825540837587	-6.6855
a_raf_p_s299	-0.00581719	0.8597789457188142	-0.151752	0.8833720905580867	0.9434502931905007	-6.68629
sfrp1	0.00408713	0.8587997861628943	0.14534958225266442	0.8882524639580207	0.9456906350380311	-6.68734
egfr_p_y1068	0.0421234	1.7582768428900717	0.14314979853151225	0.8899305740098453	0.9456906350380311	-6.6877
c_raf_p_s338	-0.0101603	1.0801434245728494	-0.140178	0.8921984974623036	0.9457304073100419	-6.68817
cd44	0.012600356810394508	0.8400137472813706	0.129807	0.9001213312601788	0.9494742805846927	-6.68972
ddr1	0.00648438	0.7214794908922347	0.12882841141359214	0.9008698745405678	0.9494742805846927	-6.68986
gcn5l2	-0.00928855	0.8609972223190544	-0.126764	0.9024484317821491	0.9494742805846927	-6.69016
hif_1_alpha	-0.0162128	0.918981	-0.114097	0.9121460754581354	0.9569248429225138	-6.69186
p70_s6k1	-0.00548366	1.1094833740010186	-0.110189	0.9151412699338028	0.9569248429225138	-6.69235
ddb_1	0.00461474	1.044872247473338	0.10867678028120673	0.9163006750625957	0.9569248429225138	-6.69253
stat3	0.013586778810343647	0.9268137125037118	0.0965777	0.9255841711849924	0.9642449350919822	-6.69391
rad50	-0.00315886	0.5392326952523151	-0.0898158	0.9307780071570053	0.967279	-6.69462
creb	0.00240215	0.6411919923366196	0.0822203	0.9366162959070009	0.9709665268082356	-6.69535
tyro3	0.00166792	0.7687578126738649	0.0726724	0.9439611581094327	0.9726694560718456	-6.69617
raptor	-0.00362095	0.8791623309343028	-0.0722474	0.9442882717966776	0.9726694560718456	-6.6962
p27_p_t157	-0.00281676	0.88783	-0.0697891	0.9461803697207198	0.9726694560718456	-6.6964
bim	0.011542632690468402	1.13219	0.0681591	0.947435	0.9726694560718456	-6.69652
csk	0.00864773	1.2259545118442488	0.0633548	0.9511344154958714	0.9741086767397331	-6.69688
kap1	-0.00291536	0.8343832389133661	-0.0594605	0.95413401123373065	0.9748260741279562	-6.69714
shc_p_y317	-0.0120016	1.5167525448094004	-0.0493656	0.9619129678725372	0.9796378652373844	-6.69776
fto	0.00122279	0.18214122511535644	0.0472798	0.9635208289183103	0.9796378652373844	-6.69787
pak_p_s474_s602_s560	-0.0026154	0.7297335295351398	-0.0443559	0.9657750652576101	0.9796378652373844	-6.69802
smad3	0.00196329	1.075022617680165	0.0363646	0.9719377503516782	0.9808398604905678	-6.69838
e_if4e	-0.0014035	0.8302530082924221	-0.034898	0.9730689484776612	0.9808398604905678	-6.69844
p90rsk_p_t573	0.00972034	1.0108687267137597	0.0338207	0.9738999558172855	0.9808398604905678	-6.69848
cox_iv	-0.000478912	0.13993632428911132	-0.0191617	0.98521	0.988907	-6.69891
s100a4	8.114837836010746e-4	0.6312959979656201	0.017393976805530002	0.9865746243171094	0.988907	-6.69895
rad51	2.9105196793599575e-4	0.8591054793113744	0.012495317320817179	0.9903553414641952	0.9903553414641952	-6.69903
