# Supplementary material for: Dietary Fat Content Influences PanIN Progression and Pancreatic Cancer Development in Mice
Source: Cancer Res Commun. 2026 May 5;6(5):1036–47. doi: 10.1158/2767-9764.CRC-25-0777 (PMC13139957; doi:10.1158/2767-9764.CRC-25-0777)
Supplement: Supplementary Table S5 — shows the serum profiling raw data file. [file crc-25-0777_supplementary_table_s5_suppst5.xlsx]

## Sheet: Sheet1
Supplementary Table S5. Serum proteome array raw data from SD- and KD- fed WT and AcinarKrasG12V mice.
	Proteome array ARY028
	serum	120ul	Blank
	BufferB4	500ul	Mean	IntDen	RawIntDen
	BufferB6	880ul	1.308	0.007	68
membrane	p0481						membrane	p0483					membrane	p0482					membrane	p0484
mice	3281						mice	3455					mice	3283					mice	3453
Group	Chow_WT						Group	Keto_WT					Group	Chow_PK					Group	Keto_PK
A	Analyte	Mean	IntDen	RawIntDen	IntDen-Blank	Mean	A	Mean	IntDen	RawIntDen	IntDen-Blank	Mean	A	Mean	IntDen	RawIntDen	IntDen-Blank	Mean	A	Mean	IntDen	RawIntDen	IntDen-Blank	Mean
1	Control	65.725	0.571	5258	0.564	0.55238	Control	73.987	0.642	5919	0.635	0.636997	Control	69.675	0.605	5574	0.598	0.605947	Control	81.775	0.71	6542	0.703	0.707982
2	Control	63.175	0.548	5054	0.541		Control	74.463	0.646	5957	0.639		Control	71.513	0.621	5721	0.614		Control	82.912	0.72	6633	0.713
3	AdipoQ	22.238	0.193	1779	0.186	0.182975	AdipoQ	17.15	0.149	1372	0.142	0.12498	AdipoQ	25.475	0.221	2038	0.214	0.201112	AdipoQ	30.262	0.263	2421	0.256	0.232964
4	AdipoQ	21.587	0.187	1727	0.18		AdipoQ	13.525	0.117	1082	0.11		AdipoQ	22.613	0.196	1809	0.189		AdipoQ	25.238	0.219	2019	0.212
5	AR	3.038	0.026	243	0.019	0.0144568	AR	1.488	0.013	119	0.006	0.0109545	AR	1.275	0.011	102	0.004	0.006	AR	2.125	0.018	170	0.011	0.0114891
6	AR	2.112	0.018	169	0.011		AR	3.087	0.027	247	0.02		AR	1.9	0.016	152	0.009		AR	2.163	0.019	173	0.012
7	Ang-1	43.188	0.375	3455	0.368	0.370988	Ang-1	42.875	0.372	3430	0.365	0.362994	Ang-1	43.15	0.375	3452	0.368	0.377868	Ang-1	36.013	0.313	2881	0.306	0.30248
8	Ang-1	43.862	0.381	3509	0.374		Ang-1	42.388	0.368	3391	0.361		Ang-1	45.45	0.395	3636	0.388		Ang-1	35.3	0.306	2824	0.299
9	Ang-2	33.925	0.294	2714	0.287	0.293428	Ang-2	38.237	0.332	3059	0.325	0.332904	Ang-2	33.138	0.288	2651	0.281	0.277984	Ang-2	42.288	0.367	3383	0.36	0.37518
10	Ang-2	35.35	0.307	2828	0.3		Ang-2	40.112	0.348	3209	0.341		Ang-2	32.513	0.282	2601	0.275		Ang-2	45.8	0.398	3664	0.391
11	Angpt-L3	32.013	0.278	2561	0.271	0.261845	Angpt-L3	35.175	0.305	2814	0.298	0.288344	Angpt-L3	30.212	0.262	2417	0.255	0.251476	Angpt-L3	33.45	0.29	2676	0.283	0.262238
12	Angpt-L3	29.95	0.26	2396	0.253		Angpt-L3	32.987	0.286	2639	0.279		Angpt-L3	29.413	0.255	2353	0.248		Angpt-L3	28.788	0.25	2303	0.243
13	TNFSF13B	20.812	0.181	1665	0.174	0.165807	TNFSF13B	25.55	0.222	2044	0.215	0.207882	TNFSF13B	21.613	0.188	1729	0.181	0.184957	TNFSF13B	29.425	0.255	2354	0.248	0.241413
14	TNFSF13B	19.025	0.165	1522	0.158		TNFSF13B	24.012	0.208	1921	0.201		TNFSF13B	22.613	0.196	1809	0.189		TNFSF13B	27.837	0.242	2227	0.235
15	C1qR1	29.863	0.259	2389	0.252	0.240225	C1qR1	39.212	0.34	3137	0.333	0.321812	C1qR1	33.288	0.289	2663	0.282	0.280496	C1qR1	28.062	0.244	2245	0.237	0.250136
16	C1qR1	27.163	0.236	2173	0.229		C1qR1	36.6	0.318	2928	0.311		C1qR1	32.962	0.286	2637	0.279		C1qR1	31.238	0.271	2499	0.264
17	CCL2	1.962	0.017	157	0.01	0.0104881
18	CCL2	2.125	0.018	170	0.011
19	CCL3	1.3	0.011	104	0.004	0.00565685
20	CCL3	1.675	0.015	134	0.008
21	CCL5	1.25	0.011	100	0.004	0.00282843
22	CCL5	1.062	0.009	85	0.002
23	Control	68.9	0.598	5512	0.591	0.621227	Control	77.6	0.674	6208	0.667	0.683789	Control	47.275	0.41	3782	0.403	0.436138	Control	65.075	0.565	5206	0.558	0.569874
24	Control	76	0.66	6080	0.653		Control	81.588	0.708	6527	0.701		Control	55.125	0.479	4410	0.472		Control	67.825	0.589	5426	0.582
B	Analyte	Mean	IntDen	RawIntDen	IntDen-Blank	Mean	Analyte	Mean	IntDen	RawIntDen	IntDen-Blank	Mean	Analyte	Mean	IntDen	RawIntDen	IntDen-Blank	Mean	Analyte	Mean	IntDen	RawIntDen	IntDen-Blank	Mean
1
2
3	CCL6	27.688	0.24	2215	0.233	0.22998	CCL6	44.775	0.389	3582	0.382	0.383497	CCL6	44.9	0.39	3592	0.383	0.386484	CCL6	58.562	0.508	4685	0.501	0.498996
4	CCL6	26.9	0.234	2152	0.227		CCL6	45.112	0.392	3609	0.385		CCL6	45.737	0.397	3659	0.39		CCL6	58.062	0.504	4645	0.497
5	CCL11	33.062	0.287	2645	0.28	0.2795	CCL11	28.6	0.248	2288	0.241	0.246439	CCL11	28.025	0.243	2242	0.236	0.239474	CCL11	37.3	0.324	2984	0.317	0.323435
6	CCL11	32.9	0.286	2632	0.279		CCL11	29.887	0.259	2391	0.252		CCL11	28.775	0.25	2302	0.243		CCL11	38.875	0.337	3110	0.33
7	CCL12	3.138	0.027	251	0.02	0.0173205
8	CCL12	2.525	0.022	202	0.015
9	CCL17	5.25	0.046	420	0.039	0.03245							CCL17	5	0.043	400	0.036	0.032311	CCL17	5.963	0.052	477	0.045	0.0519615
10	CCL17	3.9	0.034	312	0.027								CCL17	4.125	0.036	330	0.029		CCL17	7.688	0.067	615	0.06
11	CCL19	1.825	0.016	146	0.009	0.011619
12	CCL19	2.587	0.022	207	0.015
13	CCL20	2.788	0.024	223	0.017	0.0164924
14	CCL20	2.7	0.023	216	0.016
15	CCL21	54.212	0.471	4337	0.464	0.459983	CCL21	54.325	0.472	4346	0.465	0.478795	CCL21	49	0.425	3920	0.418	0.438021	CCL21	52.825	0.459	4226	0.452	0.436742
16	CCL21	53.312	0.463	4265	0.456		CCL21	57.6	0.5	4608	0.493		CCL21	53.712	0.466	4297	0.459		CCL21	49.45	0.429	3956	0.422
17	CCL22	15.175	0.132	1214	0.125	0.119896	CCL22	13.562	0.118	1085	0.111	0.104298	CCL22	10.912	0.095	873	0.088	0.088	CCL22	10.537	0.091	843	0.084	0.0849941
18	CCL22	14.062	0.122	1125	0.115		CCL22	12.1	0.105	968	0.098		CCL22	10.925	0.095	874	0.088		CCL22	10.675	0.093	854	0.086
19	CD14	2.775	0.024	222	0.017	0.0159687													CD14	21.525	0.187	1722	0.18	0.18
20	CD14	2.562	0.022	205	0.015														CD14	21.5	0.187	1720	0.18
21	CD40	2.15	0.019	172	0.012	0.0114891
22	CD40	2.1	0.018	168	0.011
23
24
C	Analyte	Mean	IntDen	RawIntDen	IntDen-Blank	Mean	Analyte	Mean	IntDen	RawIntDen	IntDen-Blank	Mean	Analyte	Mean	IntDen	RawIntDen	IntDen-Blank	Mean	Analyte	Mean	IntDen	RawIntDen	IntDen-Blank	Mean
1
2
3	CD160	1.4	0.012	112	0.005	0.0083666
4	CD160	2.475	0.021	198	0.014
5	Chemerin	27.288	0.237	2183	0.23	0.227991	Chemerin	29.113	0.253	2329	0.246	0.234218	Chemerin	31.375	0.272	2510	0.265	0.263496	Chemerin	32.913	0.286	2633	0.279	0.272422
6	Chemerin	26.863	0.233	2149	0.226		Chemerin	26.525	0.23	2122	0.223		Chemerin	30.938	0.269	2475	0.262		Chemerin	31.488	0.273	2519	0.266
7	CHI3L1	22.538	0.196	1803	0.189	0.189997	CHI3L1	22.587	0.196	1807	0.189	0.181865	CHI3L1	26.4	0.229	2112	0.222	0.222998	CHI3L1	27.087	0.235	2167	0.228	0.223455
8	CHI3L1	22.85	0.198	1828	0.191		CHI3L1	21.012	0.182	1681	0.175		CHI3L1	26.562	0.231	2125	0.224		CHI3L1	26.062	0.226	2085	0.219
9	CD142	5.162	0.045	413	0.038	0.0359444	CD142	4.75	0.041	380	0.034	0.0302985	CD142	4.838	0.042	387	0.035	0.0383406	CD142	6.65	0.058	532	0.051	0.0580172
10	CD142	4.775	0.041	382	0.034		CD142	3.913	0.034	313	0.027		CD142	5.612	0.049	449	0.042		CD142	8.463	0.073	677	0.066
11	C5/C5a	3.812	0.033	305	0.026	0.0233666	C5/C5a	2.837	0.025	227	0.018	0.023622	C5/C5a	3.075	0.027	246	0.02	0.0189737	C5/C5a	5.6	0.049	448	0.042	0.0303974
12	C5/C5a	3.175	0.028	254	0.021		C5/C5a	4.375	0.038	350	0.031		C5/C5a	2.85	0.025	228	0.018		C5/C5a	3.375	0.029	270	0.022
13	C3	31.312	0.272	2505	0.265	0.272397	C3	33.9	0.294	2712	0.287	0.270527	C3	28.512	0.248	2281	0.241	0.236966	C3	30.087	0.261	2407	0.254	0.255992
14	C3	33.038	0.287	2643	0.28		C3	30.2	0.262	2416	0.255		C3	27.637	0.24	2211	0.233		C3	30.562	0.265	2445	0.258
15	CRP	23.887	0.207	1911	0.2	0.193907	CRP	21.212	0.184	1697	0.177	0.177	CRP	21.925	0.19	1754	0.183	0.178955	CRP	23.475	0.204	1878	0.197	0.183003
16	CRP	22.5	0.195	1800	0.188		CRP	21.25	0.184	1700	0.177		CRP	20.925	0.182	1674	0.175		CRP	20.387	0.177	1631	0.17
17	CX3CL1	24.7	0.214	1976	0.207	0.201425	CX3CL1	17.438	0.151	1395	0.144	0.129244	CX3CL1	15.25	0.132	1220	0.125	0.125	CX3CL1	8.775	0.076	702	0.069	0.0728903
18	CX3CL1	23.4	0.203	1872	0.196		CX3CL1	14.175	0.123	1134	0.116		CX3CL1	15.262	0.132	1221	0.125		CX3CL1	9.625	0.084	770	0.077
19	CXCL1	1.85	0.016	148	0.009	0.00994987
20	CXCL1	2.1	0.018	168	0.011
21	CXCL2	2.75	0.024	220	0.017	0
22	CXCL2	0.775	0.007	62	0
23
24
D	Analyte	Mean	IntDen	RawIntDen	IntDen-Blank	Mean	Analyte	Mean	IntDen	RawIntDen	IntDen-Blank	Mean	Analyte	Mean	IntDen	RawIntDen	IntDen-Blank	Mean	Analyte	Mean	IntDen	RawIntDen	IntDen-Blank	Mean
1	CXCL9	2.125	0.018	170	0.011	0.00877496
2	CXCL9	1.587	0.014	127	0.007
3	CXCL10	2.575	0.022	206	0.015	0.0109545
4	CXCL10	1.675	0.015	134	0.008
5	CXCL11	2.575	0.022	206	0.015	0.015
6	CXCL11	2.513	0.022	201	0.015
7	CXCL13	37.087	0.322	2967	0.315	0.305352	CXCL13	36.763	0.319	2941	0.312	0.30492	CXCL13	42.812	0.372	3425	0.365	0.362491	CXCL13	59.562	0.517	4765	0.51	0.5095
8	CXCL13	34.85	0.303	2788	0.296		CXCL13	35.175	0.305	2814	0.298		CXCL13	42.275	0.367	3382	0.36		CXCL13	59.388	0.516	4751	0.509
9	CXCL16	23.387	0.203	1871	0.196	0.191447	CXCL16	14.175	0.123	1134	0.116	0.12421	CXCL16	28.675	0.249	2294	0.242	0.240998	CXCL16	40.987	0.356	3279	0.349	0.349999
10	CXCL16	22.35	0.194	1788	0.187		CXCL16	16.1	0.14	1288	0.133		CXCL16	28.475	0.247	2278	0.24		CXCL16	41.275	0.358	3302	0.351
11	CystatinC	28.637	0.249	2291	0.242	0.235924	CystatinC	27.288	0.237	2183	0.23	0.230499	CystatinC	27.1	0.235	2168	0.228	0.219854	CystatinC	28.738	0.249	2299	0.242	0.231784
12	CystatinC	27.262	0.237	2181	0.23		CystatinC	27.363	0.238	2189	0.231		CystatinC	25.2	0.219	2016	0.212		CystatinC	26.375	0.229	2110	0.222
13	DKK-1	18.35	0.159	1468	0.152	0.15692	DKK-1	19.837	0.172	1587	0.165	0.15574	DKK-1	15.2	0.132	1216	0.125	0.123996	DKK-1	14.488	0.126	1159	0.119	0.121963
14	DKK-1	19.5	0.169	1560	0.162		DKK-1	17.738	0.154	1419	0.147		DKK-1	15.025	0.13	1202	0.123		DKK-1	15.175	0.132	1214	0.125
15	CD26	24.262	0.211	1941	0.204	0.198937	CD26	24.75	0.215	1980	0.208	0.202938	CD26	19.325	0.168	1546	0.161	0.153317	CD26	22.637	0.197	1811	0.19	0.175983
16	CD26	23.2	0.201	1856	0.194		CD26	23.625	0.205	1890	0.198		CD26	17.637	0.153	1411	0.146		CD26	19.55	0.17	1564	0.163
17	EGF	5.75	0.05	460	0.043	0.0376696							EGF	4.95	0.043	396	0.036	0.0384187	EGF	2.075	0.018	166	0.011	0.0104881
18	EGF	4.638	0.04	371	0.033								EGF	5.562	0.048	445	0.041		EGF	1.962	0.017	157	0.01
19	Endoglin	3.038	0.026	243	0.019	0.0194936							Endoglin	2.237	0.019	179	0.012	0.00848528	Endoglin	13.175	0.114	1054	0.107	0.10849
20	Endoglin	3.163	0.027	253	0.02								Endoglin	1.45	0.013	116	0.006		Endoglin	13.425	0.117	1074	0.11
21	Col18a1	40.987	0.356	3279	0.349	0.354949	Col18a1	42.388	0.368	3391	0.361	0.367443	Col18a1	26.675	0.232	2134	0.225	0.234307	Col18a1	31.637	0.275	2531	0.268	0.266998
22	Col18a1	42.425	0.368	3394	0.361		Col18a1	43.888	0.381	3511	0.374		Col18a1	28.95	0.251	2316	0.244		Col18a1	31.45	0.273	2516	0.266
23	AHSG	20.875	0.181	1670	0.174	0.165282	AHSG	20.637	0.179	1651	0.172	0.175955	AHSG	16.788	0.146	1343	0.139	0.134425	AHSG	13.975	0.121	1118	0.114	0.118895
24	AHSG	18.938	0.164	1515	0.157		AHSG	21.55	0.187	1724	0.18		AHSG	15.775	0.137	1262	0.13		AHSG	15.1	0.131	1208	0.124
E	Analyte	Mean	IntDen	RawIntDen	IntDen-Blank	Mean	Analyte	Mean	IntDen	RawIntDen	IntDen-Blank	Mean	Analyte	Mean	IntDen	RawIntDen	IntDen-Blank	Mean	Analyte	Mean	IntDen	RawIntDen	IntDen-Blank	Mean
1	FGF-1	16.812	0.146	1345	0.139	0.134425	FGF-1	22.075	0.192	1766	0.185	0.16769	FGF-1	20.925	0.182	1674	0.175	0.162558	FGF-1	32.825	0.285	2626	0.278	0.282956
2	FGF-1	15.738	0.137	1259	0.13		FGF-1	18.288	0.159	1463	0.152		FGF-1	18.225	0.158	1458	0.151		FGF-1	33.938	0.295	2715	0.288
3	FGF-21	2.35	0.02	188	0.013	0.0134907							FGF-21	2.062	0.018	165	0.011	0.00938083	FGF-21	13.963	0.121	1117	0.114	0.104067
4	FGF-21	2.388	0.021	191	0.014								FGF-21	1.712	0.015	137	0.008		FGF-21	11.8	0.102	944	0.095
5	Flt3lg	6.025	0.052	482	0.045	0.0413521							Flt3lg	5	0.043	400	0.036	0.036	Flt3lg	9.175	0.08	734	0.073	0.0656277
6	Flt3lg	5.2	0.045	416	0.038								Flt3lg	5	0.043	400	0.036		Flt3lg	7.562	0.066	605	0.059
7	Gas6	9.95	0.086	796	0.079	0.0779936	Gas6	11.825	0.103	946	0.096	0.0854166	Gas6	12.65	0.11	1012	0.103	0.0968143	Gas6	19.712	0.171	1577	0.164	0.149893
8	Gas6	9.675	0.084	774	0.077		Gas6	9.525	0.083	762	0.076		Gas6	11.275	0.098	902	0.091		Gas6	16.55	0.144	1324	0.137
9	G-CSF	3.175	0.028	254	0.021	0.0144914
10	G-CSF	1.938	0.017	155	0.01
11	GDF-15	2.688	0.023	215	0.016	0.0169706
12	GDF-15	2.825	0.025	226	0.018
13	GM-CSF	2.55	0.022	204	0.015	0.0144914
14	GM-CSF	2.362	0.021	189	0.014
15	HGF	2.95	0.026	236	0.019	0.019
16	HGF	3	0.026	240	0.019
17	ICAM-1	37.125	0.322	2970	0.315	0.304836	ICAM-1	38.7	0.336	3096	0.329	0.325986	ICAM-1	27.962	0.243	2237	0.236	0.228893	ICAM-1	34.888	0.303	2791	0.296	0.291973
18	ICAM-1	34.8	0.302	2784	0.295		ICAM-1	38.05	0.33	3044	0.323		ICAM-1	26.4	0.229	2112	0.222		ICAM-1	33.938	0.295	2715	0.288
19	IFNG	1.462	0.013	117	0.006	0.00848528
20	IFNG	2.175	0.019	174	0.012
21	IGFBP-1	5.675	0.049	454	0.042	0.0501996	IGFBP-1	32.288	0.28	2583	0.273	0.276478	IGFBP-1	32.862	0.285	2629	0.278	0.29214	IGFBP-1	43.975	0.382	3518	0.375	0.383895
22	IGFBP-1	7.675	0.067	614	0.06		IGFBP-1	33.1	0.287	2648	0.28		IGFBP-1	36.15	0.314	2892	0.307		IGFBP-1	46.125	0.4	3690	0.393
23	IGFBP-2	56.35	0.489	4508	0.482	0.484494	IGFBP-2	58.45	0.507	4676	0.5	0.505964	IGFBP-2	41.438	0.36	3315	0.353	0.362862	IGFBP-2	46.188	0.401	3695	0.394	0.385406
24	IGFBP-2	56.925	0.494	4554	0.487		IGFBP-2	59.763	0.519	4781	0.512		IGFBP-2	43.725	0.38	3498	0.373		IGFBP-2	44.25	0.384	3540	0.377
F	Analyte	Mean	IntDen	RawIntDen	IntDen-Blank	Mean	Analyte	Mean	IntDen	RawIntDen	IntDen-Blank	Mean	Analyte	Mean	IntDen	RawIntDen	IntDen-Blank	Mean	Analyte	Mean	IntDen	RawIntDen	IntDen-Blank	Mean
1	IGFBP-3	42.825	0.372	3426	0.365	0.356399	IGFBP-3	44.025	0.382	3522	0.375	0.381936	IGFBP-3	51.087	0.443	4087	0.436	0.431981	IGFBP-3	46.675	0.405	3734	0.398	0.403955
2	IGFBP-3	40.925	0.355	3274	0.348		IGFBP-3	45.612	0.396	3649	0.389		IGFBP-3	50.062	0.435	4005	0.428		IGFBP-3	48.087	0.417	3847	0.41
3	IGFBP-5	31.413	0.273	2513	0.266	0.262983	IGFBP-5	36.712	0.319	2937	0.312	0.290241	IGFBP-5	42.175	0.366	3374	0.359	0.333063	IGFBP-5	29	0.252	2320	0.245	0.243998
4	IGFBP-5	30.762	0.267	2461	0.26		IGFBP-5	31.938	0.277	2555	0.27		IGFBP-5	36.362	0.316	2909	0.309		IGFBP-5	28.788	0.25	2303	0.243
5	IGFBP-6	50.975	0.442	4078	0.435	0.433999	IGFBP-6	51.575	0.448	4126	0.441	0.443493	IGFBP-6	55.688	0.483	4455	0.476	0.478991	IGFBP-6	61.087	0.53	4887	0.523	0.51848
6	IGFBP-6	50.725	0.44	4058	0.433		IGFBP-6	52.175	0.453	4174	0.446		IGFBP-6	56.35	0.489	4508	0.482		IGFBP-6	59.975	0.521	4798	0.514
7
8
9
10
11
12
13
14
15
16
17
18
19
20
21
22
23
24
G	Analyte	Mean	IntDen	RawIntDen	IntDen-Blank	Mean	Analyte	Mean	IntDen	RawIntDen	IntDen-Blank	Mean	Analyte	Mean	IntDen	RawIntDen	IntDen-Blank	Mean	Analyte	Mean	IntDen	RawIntDen	IntDen-Blank	Mean
1
2
3
4
5	IL12p40	8.55	0.074	684	0.067	0.0617981	IL12p40	6.6	0.057	528	0.05	0.0524404	IL12p40	8.125	0.071	650	0.064	0.0629921
6	IL12p40	7.4	0.064	592	0.057		IL12p40	7.138	0.062	571	0.055		IL12p40	7.925	0.069	634	0.062
7
8
9
10
11
12
13
14
15
16
17
18
19
20
21							IL33	4.325	0.038	346	0.031	0.0299833
22							IL33	4.1	0.036	328	0.029
23	LDLR	27.475	0.238	2198	0.231	0.231998	LDLR	38.337	0.333	3067	0.326	0.324497	LDLR	24.3	0.211	1944	0.204	0.203499	LDLR	36.125	0.314	2890	0.307	0.309985
24	LDLR	27.663	0.24	2213	0.233		LDLR	38.013	0.33	3041	0.323		LDLR	24.137	0.21	1931	0.203		LDLR	36.862	0.32	2949	0.313
H	Analyte	Mean	IntDen	RawIntDen	IntDen-Blank	Mean	Analyte	Mean	IntDen	RawIntDen	IntDen-Blank	Mean	Analyte	Mean	IntDen	RawIntDen	IntDen-Blank	Mean	Analyte	Mean	IntDen	RawIntDen	IntDen-Blank	Mean
1
2
3
4
5	Lipocalin2	6.037	0.052	483	0.045	0.049295	Lipocalin2	10.85	0.094	868	0.087	0.090912	Lipocalin2	15	0.13	1200	0.123	0.124984	Lipocalin2	13.412	0.116	1073	0.109	0.11049
6	Lipocalin2	7.05	0.061	564	0.054		Lipocalin2	11.762	0.102	941	0.095		Lipocalin2	15.4	0.134	1232	0.127		Lipocalin2	13.662	0.119	1093	0.112
7	LIX	48.85	0.424	3908	0.417	0.422464	LIX	51.862	0.45	4149	0.443	0.45191	LIX	52.275	0.454	4182	0.447	0.438418	LIX	52.6	0.457	4208	0.45	0.44699
8	LIX	50.1	0.435	4008	0.428		LIX	53.962	0.468	4317	0.461		LIX	50.325	0.437	4026	0.43		LIX	51.913	0.451	4153	0.444
9	M-CSF	23.938	0.208	1915	0.201	0.201998	M-CSF	25.387	0.22	2031	0.213	0.223253	M-CSF	29.663	0.257	2373	0.25	0.233987	M-CSF	25.413	0.221	2033	0.214	0.206882
10	M-CSF	24.225	0.21	1938	0.203		M-CSF	27.738	0.241	2219	0.234		M-CSF	26.05	0.226	2084	0.219		M-CSF	23.887	0.207	1911	0.2
11	MMP2	39.188	0.34	3135	0.333	0.320256	MMP2	41.575	0.361	3326	0.354	0.352999	MMP2	38.138	0.331	3051	0.324	0.319975	MMP2	36.013	0.313	2881	0.306	0.312922
12	MMP2	36.3	0.315	2904	0.308		MMP2	41.325	0.359	3306	0.352		MMP2	37.2	0.323	2976	0.316		MMP2	37.675	0.327	3014	0.32
13	MMP3	52.712	0.458	4217	0.451	0.443945	MMP3	54.125	0.47	4330	0.463	0.485455	MMP3	47.038	0.408	3763	0.401	0.407448	MMP3	53.413	0.464	4273	0.457	0.455999
14	MMP3	51.2	0.444	4096	0.437		MMP3	59.4	0.516	4752	0.509		MMP3	48.45	0.421	3876	0.414		MMP3	53.275	0.462	4262	0.455
15	MMP9	7.513	0.065	601	0.058	0.0505173	MMP9	40.8	0.354	3264	0.347	0.341963	MMP9	13.113	0.114	1049	0.107	0.0948051	MMP9	45.25	0.393	3620	0.386	0.374839
16	MMP9	5.9	0.051	472	0.044		MMP9	39.65	0.344	3172	0.337		MMP9	10.5	0.091	840	0.084		MMP9	42.725	0.371	3418	0.364
17	MPO	40.788	0.354	3263	0.347	0.341456	MPO	43.612	0.379	3489	0.372	0.37746	MPO	34.062	0.296	2725	0.289	0.291489	MPO	38.013	0.33	3041	0.323	0.329926
18	MPO	39.487	0.343	3159	0.336		MPO	44.913	0.39	3593	0.383		MPO	34.7	0.301	2776	0.294		MPO	39.663	0.344	3173	0.337
19	OPN	33.237	0.289	2659	0.282	0.285479	OPN	33.25	0.289	2660	0.282	0.279993	OPN	31.262	0.271	2501	0.264	0.25639	OPN	31.2	0.271	2496	0.264	0.253282
20	OPN	34.087	0.296	2727	0.289		OPN	32.825	0.285	2626	0.278		OPN	29.488	0.256	2359	0.249		OPN	28.837	0.25	2307	0.243
21	OPG	17.05	0.148	1364	0.141	0.137455	OPG	25.363	0.22	2029	0.213	0.218918	OPG	22.575	0.196	1806	0.189	0.192468	OPG	44.4	0.385	3552	0.378	0.381484
22	OPG	16.212	0.141	1297	0.134		OPG	26.7	0.232	2136	0.225		OPG	23.4	0.203	1872	0.196		OPG	45.112	0.392	3609	0.385
23
24
I	Analyte	Mean	IntDen	RawIntDen	IntDen-Blank	Mean	Analyte	Mean	IntDen	RawIntDen	IntDen-Blank	Mean	Analyte	Mean	IntDen	RawIntDen	IntDen-Blank	Mean	Analyte	Mean	IntDen	RawIntDen	IntDen-Blank	Mean
1	PDGFBB	43.525	0.378	3482	0.371	0.366472	PDGFBB	41.275	0.358	3302	0.351	0.352994	PDGFBB	47.65	0.414	3812	0.407	0.410485	PDGFBB	54.615	0.308	2840	0.301	0.314689
2	PDGFBB	42.513	0.369	3401	0.362		PDGFBB	41.725	0.362	3338	0.355		PDGFBB	48.462	0.421	3877	0.414		PDGFBB	59.538	0.336	3096	0.329
3	PTX2	56.525	0.491	4522	0.484	0.476441	PTX2	61	0.53	4880	0.523	0.523	PTX2	62.9	0.546	5032	0.539	0.533977	PTX2	91.846	0.518	4776	0.511	0.513991
4	PTX2	54.812	0.476	4385	0.469		PTX2	61.05	0.53	4884	0.523		PTX2	61.737	0.536	4939	0.529		PTX2	92.942	0.524	4833	0.517
5	PTX3	8.213	0.071	657	0.064	0.0669328	PTX3	12.387	0.108	991	0.101	0.10347	PTX3	20.387	0.177	1631	0.17	0.165952	PTX3	39.462	0.223	2052	0.216	0.220454
6	PTX3	8.925	0.077	714	0.07		PTX3	13.012	0.113	1041	0.106		PTX3	19.488	0.169	1559	0.162		PTX3	41.173	0.232	2141	0.225
7	POSTN	13.8	0.12	1104	0.113	0.121202	POSTN	20.738	0.18	1659	0.173	0.168953	POSTN	22.35	0.194	1788	0.187	0.181417	POSTN	21.731	0.123	1130	0.116	0.113472
8	POSTN	15.738	0.137	1259	0.13		POSTN	19.775	0.172	1582	0.165		POSTN	21.113	0.183	1689	0.176		POSTN	20.942	0.118	1089	0.111
9	DLK1						DLK1						DLK1	11.338	0.098	907	0.091	0.0863829	DLK1	4.365	0.025	227	0.018	0.0152971
10	DLK1						DLK1						DLK1	10.3	0.089	824	0.082		DLK1	3.538	0.02	184	0.013
11	MRP						MRP						MRP	1.575	0.014	126	0.007	0.00989949	MRP	5.558	0.031	289	0.024	0.0289828
12	MRP						MRP						MRP	2.438	0.021	195	0.014		MRP	7.462	0.042	388	0.035
13	NARC1	42.425	0.368	3394	0.361	0.35444	NARC1	37.487	0.325	2999	0.318	0.334568	NARC1	40.112	0.348	3209	0.341	0.3405	NARC1	75.808	0.428	3942	0.421	0.422995
14	NARC1	40.875	0.355	3270	0.348		NARC1	41.362	0.359	3309	0.352		NARC1	39.962	0.347	3197	0.34		NARC1	76.519	0.432	3979	0.425
15	RAGE	48.587	0.422	3887	0.415	0.404877	RAGE	47.25	0.41	3780	0.403	0.409448	RAGE	30.337	0.263	2427	0.256	0.254998	RAGE	69.558	0.392	3617	0.385	0.37538
16	RAGE	46.3	0.402	3704	0.395		RAGE	48.675	0.423	3894	0.416		RAGE	30.025	0.261	2402	0.254		RAGE	66.115	0.373	3438	0.366
17	RBP4	5.213	0.045	417	0.038	0.0348712	RBP4	5.112	0.044	409	0.037	0.0344093	RBP4	4.9	0.043	392	0.036	0.036	RBP4	5.635	0.032	293	0.025	0.0229129
18	RBP4	4.45	0.039	356	0.032		RBP4	4.55	0.039	364	0.032		RBP4	4.987	0.043	399	0.036		RBP4	4.942	0.028	257	0.021
19	Reg3G	43.025	0.373	3442	0.366	0.371952	Reg3G	44.763	0.389	3581	0.382	0.397678	Reg3G	36.375	0.316	2910	0.309	0.316899	Reg3G	52.692	0.297	2740	0.29	0.288998
20	Reg3G	44.4	0.385	3552	0.378		Reg3G	48.462	0.421	3877	0.414		Reg3G	38.3	0.332	3064	0.325		Reg3G	52.346	0.295	2722	0.288
21	ADSF	29.238	0.254	2339	0.247	0.246499	ADSF	32.225	0.28	2578	0.273	0.268462	ADSF	21.288	0.185	1703	0.178	0.171377	ADSF	34.673	0.196	1803	0.189	0.182902
22	ADSF	29.188	0.253	2335	0.246		ADSF	31.188	0.271	2495	0.264		ADSF	19.8	0.172	1584	0.165		ADSF	32.692	0.184	1700	0.177
23
24
J	Analyte	Mean	IntDen	RawIntDen	IntDen-Blank	Mean	Analyte	Mean	IntDen	RawIntDen	IntDen-Blank	Mean	Analyte	Mean	IntDen	RawIntDen	IntDen-Blank	Mean	Analyte	Mean	IntDen	RawIntDen	IntDen-Blank	Mean
1	Control	70.162	0.609	5613	0.602	0.608465	Control	78.638	0.683	6291	0.676	0.679491	Control	84.912	0.737	6793	0.73	0.744359	Control	114.615	0.647	5960	0.64	0.636993
2	Control	71.638	0.622	5731	0.615		Control	79.463	0.69	6357	0.683		Control	88.287	0.766	7063	0.759		Control	113.596	0.641	5907	0.634
3	CD62E	59.775	0.519	4782	0.512	0.499344	CD62E	69.975	0.607	5598	0.6	0.591439	CD62E	69.375	0.602	5550	0.595	0.579293	CD62E	104.923	0.592	5456	0.585	0.568775
4	CD62E	56.938	0.494	4555	0.487		CD62E	67.975	0.59	5438	0.583		CD62E	65.787	0.571	5263	0.564		CD62E	99.308	0.56	5164	0.553
5	CD62P	35.275	0.306	2822	0.299	0.300993	CD62P	39.475	0.343	3158	0.336	0.334999	CD62P	38.75	0.336	3100	0.329	0.323453	CD62P	67.25	0.379	3497	0.372	0.381869
6	CD62P	35.763	0.31	2861	0.303		CD62P	39.237	0.341	3139	0.334		CD62P	37.4	0.325	2992	0.318		CD62P	70.75	0.399	3679	0.392
7	PAI-1	6.588	0.057	527	0.05	0.05	PAI-1	13.7	0.119	1096	0.112	0.108959	PAI-1	25.137	0.218	2011	0.211	0.204912	PAI-1	69.923	0.395	3636	0.388	0.378893
8	PAI-1	6.562	0.057	525	0.05		PAI-1	12.975	0.113	1038	0.106		PAI-1	23.725	0.206	1898	0.199		PAI-1	66.846	0.377	3476	0.37
9	PEDF	13.225	0.115	1058	0.108	0.104441	PEDF	6.45	0.056	516	0.049	0.0479896	PEDF	19.238	0.167	1539	0.16	0.155949	PEDF	9.731	0.055	506	0.048	0.0427083
10	PEDF	12.475	0.108	998	0.101		PEDF	6.237	0.054	499	0.047		PEDF	18.275	0.159	1462	0.152		PEDF	7.981	0.045	415	0.038
11	MGDF	16.9	0.147	1352	0.14	0.137986	MGDF	9.875	0.086	790	0.079	0.0799937	MGDF	10.363	0.09	829	0.083	0.0804612	MGDF	4.596	0.026	239	0.019	0.019
12	MGDF	16.525	0.143	1322	0.136		MGDF	10.137	0.088	811	0.081		MGDF	9.775	0.085	782	0.078		MGDF	0			-0.007
13
14
15
16
17	VCAM-1	24.225	0.21	1938	0.203	0.209399	VCAM-1	25.025	0.217	2002	0.21	0.216402	VCAM-1	25.738	0.223	2059	0.216	0.213991	VCAM-1	30.385	0.171	1580	0.164	0.164
18	VCAM-1	25.738	0.223	2059	0.216		VCAM-1	26.462	0.23	2117	0.223		VCAM-1	25.212	0.219	2017	0.212		VCAM-1	30.25	0.171	1573	0.164
19
20
21	WISP1						WISP1						WISP1						WISP1	5.231	0.03	272	0.023	0.0262679
22	WISP1						WISP1						WISP1						WISP1	6.538	0.037	340	0.03
23
24
